# Supplementary material for: Transcriptome Differences in Pig Tracheal Epithelial Cells in Response to Pasteurella Multocida Infection
Source: Front Vet Sci. 2021 Aug 19;8:682514. doi: 10.3389/fvets.2021.682514 (PMC8417048; doi:10.3389/fvets.2021.682514)
Supplement: Supplementary Table 1 — Differentially expressed genes involved in 71 enriched significant biological processes in P. multocida-infected NPTr cells compared to PBS-treated control cells (padj <0.05). [file Table_1.XLSX]

## Sheet: InfectvsControl_GOenrich_signif
Category	GOID	Description	GeneRatio	BgRatio	pvalue	padj	geneID	geneName	Count	Up	Up_Gene_id	Down	Down_Gene_id
BP	GO:0006357	regulation of transcription from RNA polymerase II promoter	50/427	75/1070	1.10758e-06	0.00125985	397157/406188/100144486/396913/396959/397094/396840/396611/448810/100519689/397260/397078/397512/396655/397395/445512/397077/397663/397387/397084/397600/397086/397338/733689/397550/397340/733596/100737330/414912/100037273/100381266/733683/397085/396629/396839/397671/100155546/397013/397093/733688/494015/733648/397038/396740/494020/397002/664652/397043/397400/397325	VEGFA/NFKBIA/FOS/JUN/ANKRD1/IL1A/SOX9/IRF1/MYC/LRP2/SMAD3/TGFB1/TGFBR3/STAT1/CD40/HMOX1/FOXO1/APP/THRA/TGFB2/GATA6/TNF/WT1/MED7/STAT5A/STAT5B/PLAGL1/NFIC/SPI1/MEF2A/CALR/NME2/MYO6/TRAF6/CSF3/PPARG/IL23A/PPARGC1A/INHBA/TXNIP/SCAP/STAT3/FBP1/NR3C1/LMCD1/HNF1B/OGT/PSMC5/TGFB3/POU1F1	50	34	397157/406188/100144486/396913/396959/397094/396840/396611/100519689/397260/397078/397512/396655/397395/397663/397387/397600/397086/397550/397340/733596/414912/100037273/397085/397671/100155546/397013/733688/494015/397038/396740/397002/664652/397400	16	448810/445512/397077/397084/397338/733689/100737330/100381266/733683/396629/396839/397093/733648/494020/397043/397325
BP	GO:0006366	transcription from RNA polymerase II promoter	50/427	76/1070	2.04521e-06	0.00125985	397157/406188/100144486/396913/396959/397094/396840/396611/448810/100519689/397260/397078/397512/396655/397395/445512/397077/397663/397387/397084/397600/397086/397338/733689/397550/397340/733596/100737330/414912/100037273/100381266/733683/397085/396629/396839/397671/100155546/397013/397093/733688/494015/733648/397038/396740/494020/397002/664652/397043/397400/397325	VEGFA/NFKBIA/FOS/JUN/ANKRD1/IL1A/SOX9/IRF1/MYC/LRP2/SMAD3/TGFB1/TGFBR3/STAT1/CD40/HMOX1/FOXO1/APP/THRA/TGFB2/GATA6/TNF/WT1/MED7/STAT5A/STAT5B/PLAGL1/NFIC/SPI1/MEF2A/CALR/NME2/MYO6/TRAF6/CSF3/PPARG/IL23A/PPARGC1A/INHBA/TXNIP/SCAP/STAT3/FBP1/NR3C1/LMCD1/HNF1B/OGT/PSMC5/TGFB3/POU1F1	50	34	397157/406188/100144486/396913/396959/397094/396840/396611/100519689/397260/397078/397512/396655/397395/397663/397387/397600/397086/397550/397340/733596/414912/100037273/397085/397671/100155546/397013/733688/494015/397038/396740/397002/664652/397400	16	448810/445512/397077/397084/397338/733689/100737330/100381266/733683/396629/396839/397093/733648/494020/397043/397325
BP	GO:0045944	positive regulation of transcription from RNA polymerase II promoter	33/427	48/1070	3.40949e-05	0.0140016	397157/406188/396913/397094/396840/396611/448810/397260/397078/397395/397663/397387/397600/397086/397338/397550/397340/100737330/100037273/733683/397085/396629/396839/397671/100155546/397013/397093/494015/733648/396740/664652/397043/397325	VEGFA/NFKBIA/JUN/IL1A/SOX9/IRF1/MYC/SMAD3/TGFB1/CD40/APP/THRA/GATA6/TNF/WT1/STAT5A/STAT5B/NFIC/MEF2A/NME2/MYO6/TRAF6/CSF3/PPARG/IL23A/PPARGC1A/INHBA/SCAP/STAT3/NR3C1/OGT/PSMC5/POU1F1	33	23	397157/406188/396913/397094/396840/396611/397260/397078/397395/397663/397387/397600/397086/397550/397340/100037273/397085/397671/100155546/397013/494015/396740/664652	10	448810/397338/100737330/733683/396629/396839/397093/733648/397043/397325
BP	GO:0009891	positive regulation of biosynthetic process	55/427	93/1070	6.98167e-05	0.0199873	397157/406188/397195/396913/397094/396840/397357/396611/448810/654298/397260/397028/397078/396655/397395/100101476/397663/397387/397087/397084/397600/397086/397338/397550/397308/397340/397681/100737330/574063/397279/100037273/100381266/733683/397085/396629/396839/397671/100155546/397013/397093/100101926/494015/733584/733648/396740/397002/493184/397018/664652/397043/397400/606749/397325/100144452/…	VEGFA/NFKBIA/ADM/JUN/IL1A/SOX9/ADRB2/IRF1/MYC/ID2/SMAD3/HSP90AA1/TGFB1/STAT1/CD40/ADM5/APP/THRA/SPP1/TGFB2/GATA6/TNF/WT1/STAT5A/SREBF1/STAT5B/APOA4/NFIC/AURKA/TFAM/MEF2A/CALR/NME2/MYO6/TRAF6/CSF3/PPARG/IL23A/PPARGC1A/INHBA/EIF4A3/SCAP/FOXN3/STAT3/NR3C1/HNF1B/HSPB1/SCARB1/OGT/PSMC5/TGFB3/RAB27A/POU1F1/ABCF1/ASIP	55	35	397157/406188/397195/396913/397094/396840/397357/396611/654298/397260/397078/396655/397395/397663/397387/397087/397600/397086/397550/397308/397340/397681/100037273/397085/397671/100155546/397013/494015/733584/396740/397002/397018/664652/397400/606749	20	448810/397028/100101476/397084/397338/100737330/574063/397279/100381266/733683/396629/396839/397093/100101926/733648/493184/397043/397325/100144452/414439
BP	GO:0031328	positive regulation of cellular biosynthetic process	53/427	90/1070	0.000113255	0.0199873	397157/406188/397195/396913/397094/396840/397357/396611/448810/654298/397260/397028/397078/396655/397395/100101476/397663/397387/397087/397600/397086/397338/397550/397308/397340/397681/100737330/574063/397279/100037273/100381266/733683/397085/396629/396839/397671/100155546/397013/397093/100101926/494015/733584/733648/396740/397002/493184/397018/664652/397043/397400/397325/100144452/414439	VEGFA/NFKBIA/ADM/JUN/IL1A/SOX9/ADRB2/IRF1/MYC/ID2/SMAD3/HSP90AA1/TGFB1/STAT1/CD40/ADM5/APP/THRA/SPP1/GATA6/TNF/WT1/STAT5A/SREBF1/STAT5B/APOA4/NFIC/AURKA/TFAM/MEF2A/CALR/NME2/MYO6/TRAF6/CSF3/PPARG/IL23A/PPARGC1A/INHBA/EIF4A3/SCAP/FOXN3/STAT3/NR3C1/HNF1B/HSPB1/SCARB1/OGT/PSMC5/TGFB3/POU1F1/ABCF1/ASIP	53	34	397157/406188/397195/396913/397094/396840/397357/396611/654298/397260/397078/396655/397395/397663/397387/397087/397600/397086/397550/397308/397340/397681/100037273/397085/397671/100155546/397013/494015/733584/396740/397002/397018/664652/397400	19	448810/397028/100101476/397338/100737330/574063/397279/100381266/733683/396629/396839/397093/100101926/733648/493184/397043/397325/100144452/414439
BP	GO:0051252	regulation of RNA metabolic process	75/427	137/1070	0.000122223	0.0199873	397157/406188/100144486/396913/396959/397094/396840/396611/100155378/448810/100519689/654298/397260/396880/novel.72/768117/399538/397078/397512/397294/396655/397461/100144508/397395/novel.52/445512/100152381/397077/397592/397663/397387/397087/494014/397084/397600/397086/397338/397025/733689/397550/397308/397340/733596/100517321/100737330/414912/397279/100037273/100038028/100381266/100240720/73368…	VEGFA/NFKBIA/FOS/JUN/ANKRD1/IL1A/SOX9/IRF1/BCL9/MYC/LRP2/ID2/SMAD3/CXCL8/-/SRSF2/PRDX6/TGFB1/TGFBR3/ZFX/STAT1/PTBP1/ID4/CD40/-/HMOX1/TCF19/FOXO1/JUP/APP/THRA/SPP1/PRNP/TGFB2/GATA6/TNF/WT1/CLU/MED7/STAT5A/SREBF1/STAT5B/PLAGL1/TSC22D3/NFIC/SPI1/TFAM/MEF2A/NR6A1/CALR/SRPK3/NME2/MYO6/TRAF6/CSF3/PPARG/IL23A/PPARGC1A/INHBA/TXNIP/EIF4A3/MED27/SCAP/FOXN3/STAT3/FBP1/NR3C1/LMCD1/HNF1B/TFIP11/OGT/PSMC5/TGFB…	75	46	397157/406188/100144486/396913/396959/397094/396840/396611/100155378/100519689/654298/397260/396880/399538/397078/397512/396655/397395/novel.52/397592/397663/397387/397087/397600/397086/397550/397308/397340/733596/100517321/414912/100037273/397085/397671/100155546/397013/733688/414430/494015/733584/397038/396740/397002/664652/397400/733671	29	448810/novel.72/768117/397294/397461/100144508/445512/100152381/397077/494014/397084/397338/397025/733689/100737330/397279/100038028/100381266/100240720/733683/396629/396839/397093/100101926/733648/494020/768099/397043/397325
BP	GO:1901360	organic cyclic compound metabolic process	153/427	315/1070	0.000129342	0.0199873	397157/406188/397195/100144486/396913/808511/396959/808510/397094/396840/808502/397357/396611/494561/100155378/448810/100519689/654298/397260/397602/595123/407608/396880/novel.72/768117/100303723/100152141/novel.125/399538/100513376/808509/397078/397512/396823/397294/100157582/396655/397461/100170127/100141406/100144508/100124378/397040/448985/397395/100144418/novel.52/novel.201/445512/100101476/…	VEGFA/NFKBIA/ADM/FOS/JUN/ND5/ANKRD1/ND4/IL1A/SOX9/ND2/ADRB2/IRF1/HK2/BCL9/MYC/LRP2/ID2/SMAD3/GPI/NAMPT/PGK1/CXCL8/-/SRSF2/LCAT/CTGF/-/PRDX6/GMPPB/ND4L/TGFB1/TGFBR3/GAPDH/ZFX/TPI1/STAT1/PTBP1/INSIG2/RPL7L1/ID4/MOCS3/UGP2/CYP7A1/CD40/RBM4B/-/-/HMOX1/ADM5/COASY/TCF19/FOXO1/SRSF1/JUP/APP/THRA/-/SPP1/TFRC/PRNP/TGFB2/-/GATA6/-/TNF/WT1/CLU/MED7/STAT5A/RNASET2/SREBF1/STAT5B/LDLR/PLAGL1/COX1/APOA4/TSC22D3…	153	86	397157/406188/397195/100144486/396913/396959/397094/396840/397357/396611/494561/100155378/100519689/654298/397260/397602/595123/407608/396880/100152141/399538/397078/397512/396823/100157582/396655/100170127/397040/448985/397395/novel.52/novel.201/397592/397663/397387/novel.140/397087/novel.53/397600/397086/397550/100157985/397308/397340/733596/397681/100517321/733601/397109/414912/100037273/novel…	67	808511/808510/808502/448810/novel.72/768117/100303723/novel.125/100513376/808509/397294/397461/100141406/100144508/100124378/100144418/445512/100101476/396688/100152381/397077/654327/397062/494014/397084/novel.93/397338/397025/733689/396801/808503/100737330/445539/397279/396950/808504/100038028/100144456/100157868/100381266/100038330/100240720/110256499/733683/397051/396629/396839/100170131/10015…
BP	GO:0010557	positive regulation of macromolecule biosynthetic process	46/427	76/1070	0.000134302	0.0199873	397157/406188/396913/397094/396840/396611/448810/654298/397260/397078/396655/397395/397663/397387/397087/397084/397600/397086/397338/397550/397340/100737330/574063/397279/100037273/100381266/733683/397085/396629/396839/397671/100155546/397013/397093/100101926/494015/733584/733648/396740/397002/493184/664652/397043/397400/397325/100144452	VEGFA/NFKBIA/JUN/IL1A/SOX9/IRF1/MYC/ID2/SMAD3/TGFB1/STAT1/CD40/APP/THRA/SPP1/TGFB2/GATA6/TNF/WT1/STAT5A/STAT5B/NFIC/AURKA/TFAM/MEF2A/CALR/NME2/MYO6/TRAF6/CSF3/PPARG/IL23A/PPARGC1A/INHBA/EIF4A3/SCAP/FOXN3/STAT3/NR3C1/HNF1B/HSPB1/OGT/PSMC5/TGFB3/POU1F1/ABCF1	46	29	397157/406188/396913/397094/396840/396611/654298/397260/397078/396655/397395/397663/397387/397087/397600/397086/397550/397340/100037273/397085/397671/100155546/397013/494015/733584/396740/397002/664652/397400	17	448810/397084/397338/100737330/574063/397279/100381266/733683/396629/396839/397093/100101926/733648/493184/397043/397325/100144452
BP	GO:0008285	negative regulation of cell proliferation	21/427	28/1070	0.000146011	0.0199873	397094/396840/397528/448812/396611/654298/397260/397115/397078/396655/445512/397663/494014/397084/397086/397338/397671/397093/733648/396876/100125376	IL1A/SOX9/SDC4/IGFBP3/IRF1/ID2/SMAD3/ARG1/TGFB1/STAT1/HMOX1/APP/PRNP/TGFB2/TNF/WT1/PPARG/INHBA/STAT3/CEND1/TES	21	12	397094/396840/397528/448812/396611/654298/397260/397078/396655/397663/397086/397671	9	397115/445512/494014/397084/397338/397093/733648/396876/100125376
BP	GO:0010628	positive regulation of gene expression	49/427	83/1070	0.00019437	0.0210591	397157/406188/396913/397094/396840/396611/448810/654298/397260/399538/397078/396655/397395/100144418/397663/397387/397087/397600/397086/397338/397550/397340/100737330/574063/397279/100037273/100381266/733683/397085/396629/396839/397671/100155546/397013/397445/397093/100101926/494015/733584/733648/396740/397002/664652/397043/397400/606749/733671/397325/100144452	VEGFA/NFKBIA/JUN/IL1A/SOX9/IRF1/MYC/ID2/SMAD3/PRDX6/TGFB1/STAT1/CD40/RBM4B/APP/THRA/SPP1/GATA6/TNF/WT1/STAT5A/STAT5B/NFIC/AURKA/TFAM/MEF2A/CALR/NME2/MYO6/TRAF6/CSF3/PPARG/IL23A/PPARGC1A/ROCK2/INHBA/EIF4A3/SCAP/FOXN3/STAT3/NR3C1/HNF1B/OGT/PSMC5/TGFB3/RAB27A/RPS3/POU1F1/ABCF1	49	33	397157/406188/396913/397094/396840/396611/654298/397260/399538/397078/396655/397395/397663/397387/397087/397600/397086/397550/397340/100037273/397085/397671/100155546/397013/397445/494015/733584/396740/397002/664652/397400/606749/733671	16	448810/100144418/397338/100737330/574063/397279/100381266/733683/396629/396839/397093/100101926/733648/397043/397325/100144452
BP	GO:0051254	positive regulation of RNA metabolic process	41/427	67/1070	0.000228708	0.0210591	397157/406188/396913/397094/396840/396611/448810/654298/397260/399538/397078/396655/397395/397663/397387/397087/397600/397086/397338/397550/397340/100737330/397279/100037273/733683/397085/396629/396839/397671/100155546/397013/397093/494015/733584/733648/396740/397002/664652/397043/397400/397325	VEGFA/NFKBIA/JUN/IL1A/SOX9/IRF1/MYC/ID2/SMAD3/PRDX6/TGFB1/STAT1/CD40/APP/THRA/SPP1/GATA6/TNF/WT1/STAT5A/STAT5B/NFIC/TFAM/MEF2A/NME2/MYO6/TRAF6/CSF3/PPARG/IL23A/PPARGC1A/INHBA/SCAP/FOXN3/STAT3/NR3C1/HNF1B/OGT/PSMC5/TGFB3/POU1F1	41	30	397157/406188/396913/397094/396840/396611/654298/397260/399538/397078/396655/397395/397663/397387/397087/397600/397086/397550/397340/100037273/397085/397671/100155546/397013/494015/733584/396740/397002/664652/397400	11	448810/397338/100737330/397279/733683/396629/396839/397093/733648/397043/397325
BP	GO:0090304	nucleic acid metabolic process	101/427	197/1070	0.000234343	0.0210591	397157/406188/100144486/396913/396959/397094/396840/396611/100155378/448810/100519689/654298/397260/396880/novel.72/768117/100152141/novel.125/399538/397078/397512/397294/396655/397461/100141406/100144508/100124378/397395/100144418/novel.52/novel.201/445512/100152381/397077/654327/397592/397663/397387/novel.140/397087/397062/494014/397084/novel.53/397600/397086/397338/397025/733689/397550/1001579…	VEGFA/NFKBIA/FOS/JUN/ANKRD1/IL1A/SOX9/IRF1/BCL9/MYC/LRP2/ID2/SMAD3/CXCL8/-/SRSF2/CTGF/-/PRDX6/TGFB1/TGFBR3/ZFX/STAT1/PTBP1/RPL7L1/ID4/MOCS3/CD40/RBM4B/-/-/HMOX1/TCF19/FOXO1/SRSF1/JUP/APP/THRA/-/SPP1/TFRC/PRNP/TGFB2/-/GATA6/TNF/WT1/CLU/MED7/STAT5A/RNASET2/SREBF1/STAT5B/PLAGL1/TSC22D3/NFIC/SPI1/TFAM/MEF2A/-/-/NR6A1/DHX16/RAB5A/CALR/SNRPE/SRPK3/U2AF1/NME2/DNASE1/MYO6/TRAF6/CSF3/PPARG/IL23A/PPARGC1A/…	101	60	397157/406188/100144486/396913/396959/397094/396840/396611/100155378/100519689/654298/397260/396880/100152141/399538/397078/397512/396655/397395/novel.52/novel.201/397592/397663/397387/novel.140/397087/novel.53/397600/397086/397550/100157985/397308/397340/733596/100517321/414912/100037273/novel.6/novel.101/100144499/397085/397671/100155546/397013/397445/733688/414430/494015/733584/397038/396740/3…	41	448810/novel.72/768117/novel.125/397294/397461/100141406/100144508/100124378/100144418/445512/100152381/397077/654327/397062/494014/397084/397338/397025/733689/100737330/397279/100038028/100144456/100381266/100038330/100240720/110256499/733683/397051/396629/396839/100037995/397093/100101926/100337674/733648/494020/768099/397043/397325
BP	GO:0051093	negative regulation of developmental process	25/427	36/1070	0.000257857	0.0210591	406188/100144501/396840/396611/448810/654298/397260/397078/396655/397461/100144481/397077/397663/397086/397338/397550/397340/397656/100381266/397671/397445/397093/733648/396876/397412	NFKBIA/EFNA1/SOX9/IRF1/MYC/ID2/SMAD3/TGFB1/STAT1/PTBP1/ITM2C/FOXO1/APP/TNF/WT1/STAT5A/STAT5B/PPP2CA/CALR/PPARG/ROCK2/INHBA/STAT3/CEND1/MIF	25	16	406188/100144501/396840/396611/654298/397260/397078/396655/100144481/397663/397086/397550/397340/397671/397445/397412	9	448810/397461/397077/397338/397656/100381266/397093/733648/396876
BP	GO:0045596	negative regulation of cell differentiation	20/427	27/1070	0.000283872	0.0210591	406188/100144501/396840/396611/448810/654298/397260/397078/396655/397461/100144481/397077/397663/397086/397550/397340/397656/100381266/397671/733648	NFKBIA/EFNA1/SOX9/IRF1/MYC/ID2/SMAD3/TGFB1/STAT1/PTBP1/ITM2C/FOXO1/APP/TNF/STAT5A/STAT5B/PPP2CA/CALR/PPARG/STAT3	20	14	406188/100144501/396840/396611/654298/397260/397078/396655/100144481/397663/397086/397550/397340/397671	6	448810/397461/397077/397656/100381266/733648
BP	GO:0006139	nucleobase-containing compound metabolic process	134/427	274/1070	0.000294577	0.0210591	397157/406188/397195/100144486/396913/808511/396959/808510/397094/396840/808502/397357/396611/494561/100155378/448810/100519689/654298/397260/397602/595123/407608/396880/novel.72/768117/100152141/novel.125/399538/100513376/808509/397078/397512/396823/397294/100157582/396655/397461/100141406/100144508/100124378/397040/397395/100144418/novel.52/novel.201/445512/100101476/396688/100152381/397077/654…	VEGFA/NFKBIA/ADM/FOS/JUN/ND5/ANKRD1/ND4/IL1A/SOX9/ND2/ADRB2/IRF1/HK2/BCL9/MYC/LRP2/ID2/SMAD3/GPI/NAMPT/PGK1/CXCL8/-/SRSF2/CTGF/-/PRDX6/GMPPB/ND4L/TGFB1/TGFBR3/GAPDH/ZFX/TPI1/STAT1/PTBP1/RPL7L1/ID4/MOCS3/UGP2/CD40/RBM4B/-/-/HMOX1/ADM5/COASY/TCF19/FOXO1/SRSF1/JUP/APP/THRA/-/SPP1/TFRC/PRNP/TGFB2/-/GATA6/-/TNF/WT1/CLU/MED7/STAT5A/RNASET2/SREBF1/STAT5B/PLAGL1/COX1/TSC22D3/PFKM/NFIC/DPYD/SPI1/TFAM/ATP5…	134	76	397157/406188/397195/100144486/396913/396959/397094/396840/397357/396611/494561/100155378/100519689/654298/397260/397602/595123/407608/396880/100152141/399538/397078/397512/396823/100157582/396655/397040/397395/novel.52/novel.201/397592/397663/397387/novel.140/397087/novel.53/397600/397086/397550/100157985/397308/397340/733596/100517321/733601/397109/414912/100037273/novel.6/novel.101/100144499/7…	58	808511/808510/808502/448810/novel.72/768117/novel.125/100513376/808509/397294/397461/100141406/100144508/100124378/100144418/445512/100101476/396688/100152381/397077/654327/397062/494014/397084/novel.93/397338/397025/733689/808503/100737330/397279/396950/808504/100038028/100144456/100381266/100038330/100240720/110256499/733683/397051/396629/396839/100170131/100152505/808506/100037995/574054/39709…
BP	GO:0006725	cellular aromatic compound metabolic process	141/427	291/1070	0.000333705	0.0210591	397157/406188/397195/100144486/396913/808511/396959/808510/397094/396840/808502/397357/396611/494561/100155378/448810/100519689/654298/397260/397602/595123/407608/396880/novel.72/768117/100152141/novel.125/399538/100513376/808509/397078/397512/396823/397294/100157582/396655/397461/100141406/100144508/100124378/397040/397395/100144418/novel.52/novel.201/445512/100101476/396688/100152381/397077/654…	VEGFA/NFKBIA/ADM/FOS/JUN/ND5/ANKRD1/ND4/IL1A/SOX9/ND2/ADRB2/IRF1/HK2/BCL9/MYC/LRP2/ID2/SMAD3/GPI/NAMPT/PGK1/CXCL8/-/SRSF2/CTGF/-/PRDX6/GMPPB/ND4L/TGFB1/TGFBR3/GAPDH/ZFX/TPI1/STAT1/PTBP1/RPL7L1/ID4/MOCS3/UGP2/CD40/RBM4B/-/-/HMOX1/ADM5/COASY/TCF19/FOXO1/SRSF1/JUP/APP/THRA/-/SPP1/TFRC/PRNP/TGFB2/-/GATA6/-/TNF/WT1/CLU/MED7/STAT5A/RNASET2/SREBF1/STAT5B/PLAGL1/COX1/TSC22D3/PFKM/NFIC/DPYD/SPI1/TFAM/ATP5…	141	82	397157/406188/397195/100144486/396913/396959/397094/396840/397357/396611/494561/100155378/100519689/654298/397260/397602/595123/407608/396880/100152141/399538/397078/397512/396823/100157582/396655/397040/397395/novel.52/novel.201/397592/397663/397387/novel.140/397087/novel.53/397600/397086/397550/100157985/397308/397340/733596/100517321/733601/397109/414912/100037273/novel.6/novel.101/100144499/7…	59	808511/808510/808502/448810/novel.72/768117/novel.125/100513376/808509/397294/397461/100141406/100144508/100124378/100144418/445512/100101476/396688/100152381/397077/654327/397062/494014/397084/novel.93/397338/397025/733689/808503/100737330/397279/396950/808504/100038028/100144456/100381266/100038330/100240720/110256499/733683/397051/396629/396839/100170131/100152505/808506/100037995/574054/39717…
BP	GO:0022610	biological adhesion	43/427	72/1070	0.00034838	0.0210591	397157/397528/396611/100144507/396880/397064/397115/100152141/397078/397247/397509/397592/397663/100519300/100153106/397087/397062/494014/397084/397545/397086/396974/397550/397492/397340/100381266/397131/396629/445534/100155546/100157760/404698/397067/493184/404693/397042/396898/397019/403163/397018/100037276/733671/100126293	VEGFA/SDC4/IRF1/RAP2B/CXCL8/IGFBP2/ARG1/CTGF/TGFB1/NECTIN1/KITLG/JUP/APP/TGFBI/BVES/SPP1/TFRC/PRNP/TGFB2/MFGE8/TNF/VCL/STAT5A/DPP4/STAT5B/CALR/ATP4B/TRAF6/S100A11/IL23A/MYL9/HYAL1/CD9/HSPB1/CAV1/CD47/ATP1B1/ITGB1/EPCAM/SCARB1/ITGB6/RPS3/CASS4	43	26	397157/397528/396611/100144507/396880/397064/100152141/397078/397247/397592/397663/397087/397545/397086/397550/397492/397340/100155546/404698/397067/404693/397042/396898/403163/397018/733671	17	397115/397509/100519300/100153106/397062/494014/397084/396974/100381266/397131/396629/445534/100157760/493184/397019/100037276/100126293
BP	GO:0007155	cell adhesion	42/427	70/1070	0.000355894	0.0210591	397157/397528/396611/100144507/396880/397064/397115/100152141/397078/397247/397509/397592/397663/100519300/100153106/397087/397062/494014/397084/397545/397086/396974/397550/397492/397340/100381266/397131/396629/445534/100155546/100157760/404698/397067/493184/404693/397042/396898/397019/403163/100037276/733671/100126293	VEGFA/SDC4/IRF1/RAP2B/CXCL8/IGFBP2/ARG1/CTGF/TGFB1/NECTIN1/KITLG/JUP/APP/TGFBI/BVES/SPP1/TFRC/PRNP/TGFB2/MFGE8/TNF/VCL/STAT5A/DPP4/STAT5B/CALR/ATP4B/TRAF6/S100A11/IL23A/MYL9/HYAL1/CD9/HSPB1/CAV1/CD47/ATP1B1/ITGB1/EPCAM/ITGB6/RPS3/CASS4	42	25	397157/397528/396611/100144507/396880/397064/100152141/397078/397247/397592/397663/397087/397545/397086/397550/397492/397340/100155546/404698/397067/404693/397042/396898/403163/733671	17	397115/397509/100519300/100153106/397062/494014/397084/396974/100381266/397131/396629/445534/100157760/493184/397019/100037276/100126293
BP	GO:0045893	positive regulation of transcription, DNA-templated	40/427	66/1070	0.000368642	0.0210591	397157/406188/396913/397094/396840/396611/448810/654298/397260/397078/396655/397395/397663/397387/397087/397600/397086/397338/397550/397340/100737330/397279/100037273/733683/397085/396629/396839/397671/100155546/397013/397093/494015/733584/733648/396740/397002/664652/397043/397400/397325	VEGFA/NFKBIA/JUN/IL1A/SOX9/IRF1/MYC/ID2/SMAD3/TGFB1/STAT1/CD40/APP/THRA/SPP1/GATA6/TNF/WT1/STAT5A/STAT5B/NFIC/TFAM/MEF2A/NME2/MYO6/TRAF6/CSF3/PPARG/IL23A/PPARGC1A/INHBA/SCAP/FOXN3/STAT3/NR3C1/HNF1B/OGT/PSMC5/TGFB3/POU1F1	40	29	397157/406188/396913/397094/396840/396611/654298/397260/397078/396655/397395/397663/397387/397087/397600/397086/397550/397340/100037273/397085/397671/100155546/397013/494015/733584/396740/397002/664652/397400	11	448810/397338/100737330/397279/733683/396629/396839/397093/733648/397043/397325
BP	GO:1902680	positive regulation of RNA biosynthetic process	40/427	66/1070	0.000368642	0.0210591	397157/406188/396913/397094/396840/396611/448810/654298/397260/397078/396655/397395/397663/397387/397087/397600/397086/397338/397550/397340/100737330/397279/100037273/733683/397085/396629/396839/397671/100155546/397013/397093/494015/733584/733648/396740/397002/664652/397043/397400/397325	VEGFA/NFKBIA/JUN/IL1A/SOX9/IRF1/MYC/ID2/SMAD3/TGFB1/STAT1/CD40/APP/THRA/SPP1/GATA6/TNF/WT1/STAT5A/STAT5B/NFIC/TFAM/MEF2A/NME2/MYO6/TRAF6/CSF3/PPARG/IL23A/PPARGC1A/INHBA/SCAP/FOXN3/STAT3/NR3C1/HNF1B/OGT/PSMC5/TGFB3/POU1F1	40	29	397157/406188/396913/397094/396840/396611/654298/397260/397078/396655/397395/397663/397387/397087/397600/397086/397550/397340/100037273/397085/397671/100155546/397013/494015/733584/396740/397002/664652/397400	11	448810/397338/100737330/397279/733683/396629/396839/397093/733648/397043/397325
BP	GO:1903508	positive regulation of nucleic acid-templated transcription	40/427	66/1070	0.000368642	0.0210591	397157/406188/396913/397094/396840/396611/448810/654298/397260/397078/396655/397395/397663/397387/397087/397600/397086/397338/397550/397340/100737330/397279/100037273/733683/397085/396629/396839/397671/100155546/397013/397093/494015/733584/733648/396740/397002/664652/397043/397400/397325	VEGFA/NFKBIA/JUN/IL1A/SOX9/IRF1/MYC/ID2/SMAD3/TGFB1/STAT1/CD40/APP/THRA/SPP1/GATA6/TNF/WT1/STAT5A/STAT5B/NFIC/TFAM/MEF2A/NME2/MYO6/TRAF6/CSF3/PPARG/IL23A/PPARGC1A/INHBA/SCAP/FOXN3/STAT3/NR3C1/HNF1B/OGT/PSMC5/TGFB3/POU1F1	40	29	397157/406188/396913/397094/396840/396611/654298/397260/397078/396655/397395/397663/397387/397087/397600/397086/397550/397340/100037273/397085/397671/100155546/397013/494015/733584/396740/397002/664652/397400	11	448810/397338/100737330/397279/733683/396629/396839/397093/733648/397043/397325
BP	GO:1901575	organic substance catabolic process	66/427	121/1070	0.000390495	0.0210591	397357/654326/494561/100519689/397602/407608/397645/399538/397078/396823/100157582/397625/448985/445512/397569/397077/397500/397119/397387/397337/397087/397095/100144492/397086/397025/397135/733685/100157985/396926/396978/768115/397681/397140/733601/397109/399536/397012/100524618/100158147/397051/100037961/494568/396975/404698/100170117/100415808/397079/100101926/397601/733648/397038/397572/39712…	ADRB2/RNF19A/HK2/LRP2/GPI/PGK1/SAT1/PRDX6/TGFB1/GAPDH/TPI1/PSME3/CYP7A1/HMOX1/CTSK/FOXO1/ABAT/PLCD4/THRA/DHDH/SPP1/GGT1/CDK4/TNF/CLU/CAST/ALDH2/RNASET2/CTSV/OXCT1/UCHL3/APOA4/OVGP1/PFKM/DPYD/GALM/HADHA/GPT/PCCB/DNASE1/CTSB/CTSD/PSMB8/HYAL1/SAT2/SPATA18/ADA2/EIF4A3/ARAF/STAT3/FBP1/PSME1/ESD/PAFAH1B1/ATM/ANPEP/USP37/RNF114/GNRHR/SCARB1/OGT/PSMC5/HSP90B1/ENPP6/GOT2/NEU1	66	48	397357/654326/494561/100519689/397602/407608/397645/399538/397078/396823/100157582/448985/397500/397387/397087/397095/397086/397135/733685/100157985/396926/396978/397681/733601/397109/399536/397012/100158147/100037961/494568/396975/404698/100170117/100415808/397079/397601/397038/397572/397127/100101922/397520/100155158/397515/397018/664652/100152050/396968/100124381	18	397625/445512/397569/397077/397119/397337/100144492/397025/768115/397140/100524618/397051/100101926/733648/397482/414917/397043/397191
BP	GO:0046483	heterocycle metabolic process	136/427	280/1070	0.000393149	0.0210591	397157/406188/397195/100144486/396913/808511/396959/808510/397094/396840/808502/397357/396611/494561/100155378/448810/100519689/654298/397260/397602/595123/407608/396880/novel.72/768117/100152141/novel.125/399538/100513376/808509/397078/397512/396823/397294/100157582/396655/397461/100141406/100144508/100124378/397040/397395/100144418/novel.52/novel.201/445512/100101476/396688/100152381/397077/654…	VEGFA/NFKBIA/ADM/FOS/JUN/ND5/ANKRD1/ND4/IL1A/SOX9/ND2/ADRB2/IRF1/HK2/BCL9/MYC/LRP2/ID2/SMAD3/GPI/NAMPT/PGK1/CXCL8/-/SRSF2/CTGF/-/PRDX6/GMPPB/ND4L/TGFB1/TGFBR3/GAPDH/ZFX/TPI1/STAT1/PTBP1/RPL7L1/ID4/MOCS3/UGP2/CD40/RBM4B/-/-/HMOX1/ADM5/COASY/TCF19/FOXO1/SRSF1/JUP/APP/THRA/-/SPP1/TFRC/PRNP/TGFB2/-/GATA6/-/TNF/WT1/CLU/MED7/STAT5A/RNASET2/SREBF1/STAT5B/PLAGL1/COX1/TSC22D3/PFKM/NFIC/DPYD/SPI1/TFAM/ATP5…	136	78	397157/406188/397195/100144486/396913/396959/397094/396840/397357/396611/494561/100155378/100519689/654298/397260/397602/595123/407608/396880/100152141/399538/397078/397512/396823/100157582/396655/397040/397395/novel.52/novel.201/397592/397663/397387/novel.140/397087/novel.53/397600/397086/397550/100157985/397308/397340/733596/100517321/733601/397109/414912/100037273/novel.6/novel.101/100144499/7…	58	808511/808510/808502/448810/novel.72/768117/novel.125/100513376/808509/397294/397461/100141406/100144508/100124378/100144418/445512/100101476/396688/100152381/397077/654327/397062/494014/397084/novel.93/397338/397025/733689/808503/100737330/397279/396950/808504/100038028/100144456/100381266/100038330/100240720/110256499/733683/397051/396629/396839/100170131/100152505/808506/100037995/574054/39709…
BP	GO:0016070	RNA metabolic process	89/427	173/1070	0.000530675	0.0272413	397157/406188/100144486/396913/396959/397094/396840/396611/100155378/448810/100519689/654298/397260/396880/novel.72/768117/399538/397078/397512/397294/396655/397461/100141406/100144508/100124378/397395/100144418/novel.52/445512/100152381/397077/654327/397592/397663/397387/397087/494014/397084/397600/397086/397338/397025/733689/397550/100157985/397308/397340/733596/100517321/100737330/414912/39727…	VEGFA/NFKBIA/FOS/JUN/ANKRD1/IL1A/SOX9/IRF1/BCL9/MYC/LRP2/ID2/SMAD3/CXCL8/-/SRSF2/PRDX6/TGFB1/TGFBR3/ZFX/STAT1/PTBP1/RPL7L1/ID4/MOCS3/CD40/RBM4B/-/HMOX1/TCF19/FOXO1/SRSF1/JUP/APP/THRA/SPP1/PRNP/TGFB2/GATA6/TNF/WT1/CLU/MED7/STAT5A/RNASET2/SREBF1/STAT5B/PLAGL1/TSC22D3/NFIC/SPI1/TFAM/MEF2A/NR6A1/DHX16/RAB5A/CALR/SNRPE/SRPK3/U2AF1/NME2/MYO6/TRAF6/CSF3/PPARG/IL23A/PPARGC1A/ROCK2/RPL27/INHBA/TXNIP/EIF4A…	89	52	397157/406188/100144486/396913/396959/397094/396840/396611/100155378/100519689/654298/397260/396880/399538/397078/397512/396655/397395/novel.52/397592/397663/397387/397087/397600/397086/397550/100157985/397308/397340/733596/100517321/414912/100037273/100144499/397085/397671/100155546/397013/397445/733688/414430/494015/733584/397038/396740/397002/100101922/110255317/664652/397400/733671/641351	37	448810/novel.72/768117/397294/397461/100141406/100144508/100124378/100144418/445512/100152381/397077/654327/494014/397084/397338/397025/733689/100737330/397279/100038028/100144456/100381266/100038330/100240720/110256499/733683/396629/396839/100037995/397093/100101926/733648/494020/768099/397043/397325
BP	GO:0010604	positive regulation of macromolecule metabolic process	74/427	140/1070	0.000609313	0.0288428	397157/406188/396913/397564/397094/396840/397357/654326/448812/396611/448810/100519689/654298/397260/100144507/399538/397078/396655/397490/397625/396613/397395/100144418/397077/397663/100153106/396668/397387/397087/397062/494014/397084/397600/397086/397338/397025/397550/397340/100737330/574063/397279/100037273/397656/100381266/733683/397085/396629/396839/100170131/397671/100155546/397013/397445/3…	VEGFA/NFKBIA/JUN/HBEGF/IL1A/SOX9/ADRB2/RNF19A/IGFBP3/IRF1/MYC/LRP2/ID2/SMAD3/RAP2B/PRDX6/TGFB1/STAT1/INHBB/PSME3/CCL5/CD40/RBM4B/FOXO1/APP/BVES/CCL4/THRA/SPP1/TFRC/PRNP/TGFB2/GATA6/TNF/WT1/CLU/STAT5A/STAT5B/NFIC/AURKA/TFAM/MEF2A/PPP2CA/CALR/NME2/MYO6/TRAF6/CSF3/CYCS/PPARG/IL23A/PPARGC1A/ROCK2/TGFA/INHBA/EIF4A3/ARAF/SCAP/FOXN3/STAT3/NR3C1/PSME1/HNF1B/HSPB1/RNF114/CNTF/OGT/PSMC5/TGFB3/RAB27A/RPS3/P…	74	45	397157/406188/396913/397564/397094/396840/397357/654326/448812/396611/100519689/654298/397260/100144507/399538/397078/396655/397490/396613/397395/397663/396668/397387/397087/397600/397086/397550/397340/100037273/397085/397671/100155546/397013/397445/397601/494015/733584/396740/397572/397002/664652/397400/606749/733671/397412	29	448810/397625/100144418/397077/100153106/397062/494014/397084/397338/397025/100737330/574063/397279/397656/100381266/733683/396629/396839/100170131/397484/397093/100101926/733648/493184/414917/100518821/397043/397325/100144452
BP	GO:0048869	cellular developmental process	94/427	185/1070	0.000633644	0.0288428	397157/406188/397195/396913/100144501/396959/397094/396840/397628/397528/448812/396611/448810/100519689/654298/397260/100144507/100038019/397078/733599/397512/396655/397461/397490/397674/100738968/100144481/397077/397663/100158013/100153106/397387/397087/396891/397084/397244/397600/397086/397338/396974/397550/100526237/397340/733596/397681/574063/414912/100156373/780425/493185/100037273/397656/44…	VEGFA/NFKBIA/ADM/JUN/EFNA1/ANKRD1/IL1A/SOX9/ANGPTL4/SDC4/IGFBP3/IRF1/MYC/LRP2/ID2/SMAD3/RAP2B/TGFBR2/TGFB1/NTN1/TGFBR3/STAT1/PTBP1/INHBB/CAMK2D/NGF/ITM2C/FOXO1/APP/FITM2/BVES/THRA/SPP1/RLN2/TGFB2/CASP3/GATA6/TNF/WT1/VCL/STAT5A/FMOD/STAT5B/PLAGL1/APOA4/AURKA/SPI1/VIL1/ARF6/IFRD1/MEF2A/PPP2CA/CFL1/IMPAD1/TTL/NR6A1/CALR/SRPK3/TRAF6/SLC44A4/CSF3/PPARG/IL23A/PSMB8/PPARGC1A/IL6/BLOC1S3/ROCK2/ATP2A2/CD9…	94	58	397157/406188/397195/396913/100144501/396959/397094/396840/397628/397528/448812/396611/100519689/654298/397260/100144507/397078/733599/397512/396655/397490/397674/100738968/100144481/397663/397387/397087/397600/397086/397550/100526237/397340/733596/397681/414912/780425/100037273/100124377/397671/100155546/396975/397013/397445/397067/733688/403154/397601/733584/397091/100514516/654405/100101922/39…	36	448810/100038019/397461/397077/100158013/100153106/396891/397084/397244/397338/396974/574063/100156373/493185/397656/445532/100156925/445530/100038028/100381266/100240720/396629/396839/399500/100049671/396875/397093/100337674/396559/733648/397317/397495/397482/414917/100518821/396876
BP	GO:0007050	cell cycle arrest	10/427	11/1070	0.000678928	0.0288428	396611/654298/397260/396880/397078/397084/100144492/100381266/397093/397412	IRF1/ID2/SMAD3/CXCL8/TGFB1/TGFB2/CDK4/CALR/INHBA/MIF	10	6	396611/654298/397260/396880/397078/397412	4	397084/100144492/100381266/397093
BP	GO:0034330	cell junction organization	10/427	11/1070	0.000678928	0.0288428	397157/397260/397078/397592/397084/397086/396974/397445/397067/397400	VEGFA/SMAD3/TGFB1/JUP/TGFB2/TNF/VCL/ROCK2/CD9/TGFB3	10	8	397157/397260/397078/397592/397086/397445/397067/397400	2	397084/396974
BP	GO:0045216	cell-cell junction organization	10/427	11/1070	0.000678928	0.0288428	397157/397260/397078/397592/397084/397086/396974/397445/397067/397400	VEGFA/SMAD3/TGFB1/JUP/TGFB2/TNF/VCL/ROCK2/CD9/TGFB3	10	8	397157/397260/397078/397592/397086/397445/397067/397400	2	397084/396974
BP	GO:0019219	regulation of nucleobase-containing compound metabolic process	80/427	154/1070	0.000731019	0.0300205	397157/406188/397195/100144486/396913/396959/397094/396840/397357/396611/100155378/448810/100519689/654298/397260/396880/novel.72/768117/399538/397078/397512/397294/396655/397461/100144508/397395/novel.52/445512/100101476/100152381/397077/397592/397663/397387/397087/397062/494014/397084/397600/397086/397338/397025/733689/397550/397308/397340/733596/100517321/100737330/414912/397279/100037273/1000…	VEGFA/NFKBIA/ADM/FOS/JUN/ANKRD1/IL1A/SOX9/ADRB2/IRF1/BCL9/MYC/LRP2/ID2/SMAD3/CXCL8/-/SRSF2/PRDX6/TGFB1/TGFBR3/ZFX/STAT1/PTBP1/ID4/CD40/-/HMOX1/ADM5/TCF19/FOXO1/JUP/APP/THRA/SPP1/TFRC/PRNP/TGFB2/GATA6/TNF/WT1/CLU/MED7/STAT5A/SREBF1/STAT5B/PLAGL1/TSC22D3/NFIC/SPI1/TFAM/MEF2A/NR6A1/CALR/SRPK3/NME2/MYO6/TRAF6/CSF3/PPARG/IL23A/PPARGC1A/INHBA/TXNIP/EIF4A3/MED27/SCAP/FOXN3/STAT3/FBP1/NR3C1/LMCD1/HNF1B/T…	80	49	397157/406188/397195/100144486/396913/396959/397094/396840/397357/396611/100155378/100519689/654298/397260/396880/399538/397078/397512/396655/397395/novel.52/397592/397663/397387/397087/397600/397086/397550/397308/397340/733596/100517321/414912/100037273/397085/397671/100155546/397013/733688/414430/494015/733584/397038/396740/397002/100155158/664652/397400/733671	31	448810/novel.72/768117/397294/397461/100144508/445512/100101476/100152381/397077/397062/494014/397084/397338/397025/733689/100737330/397279/100038028/100381266/100240720/733683/396629/396839/397093/100101926/733648/494020/768099/397043/397325
BP	GO:0098602	single organism cell adhesion	23/427	34/1070	0.0008326	0.0303052	397528/396611/100144507/397064/397115/397078/397592/100153106/397062/494014/397086/396974/397550/397492/397340/100381266/396629/100155546/100157760/397067/493184/404693/733671	SDC4/IRF1/RAP2B/IGFBP2/ARG1/TGFB1/JUP/BVES/TFRC/PRNP/TNF/VCL/STAT5A/DPP4/STAT5B/CALR/TRAF6/IL23A/MYL9/CD9/HSPB1/CAV1/RPS3	23	14	397528/396611/100144507/397064/397078/397592/397086/397550/397492/397340/100155546/397067/404693/733671	9	397115/100153106/397062/494014/396974/100381266/396629/100157760/493184
BP	GO:0051173	positive regulation of nitrogen compound metabolic process	51/427	91/1070	0.00084222	0.0303052	397157/406188/397195/396913/397094/396840/397357/396611/448810/654298/397260/397028/399538/397078/396655/397395/100101476/397663/397387/397087/397062/397600/397086/397338/397550/397340/100737330/574063/397279/100037273/100381266/733683/397085/396629/396839/397671/100155546/397013/397093/100101926/494015/733584/733648/396740/397002/664652/397043/397400/733671/397325/100144452	VEGFA/NFKBIA/ADM/JUN/IL1A/SOX9/ADRB2/IRF1/MYC/ID2/SMAD3/HSP90AA1/PRDX6/TGFB1/STAT1/CD40/ADM5/APP/THRA/SPP1/TFRC/GATA6/TNF/WT1/STAT5A/STAT5B/NFIC/AURKA/TFAM/MEF2A/CALR/NME2/MYO6/TRAF6/CSF3/PPARG/IL23A/PPARGC1A/INHBA/EIF4A3/SCAP/FOXN3/STAT3/NR3C1/HNF1B/OGT/PSMC5/TGFB3/RPS3/POU1F1/ABCF1	51	33	397157/406188/397195/396913/397094/396840/397357/396611/654298/397260/399538/397078/396655/397395/397663/397387/397087/397600/397086/397550/397340/100037273/397085/397671/100155546/397013/494015/733584/396740/397002/664652/397400/733671	18	448810/397028/100101476/397062/397338/100737330/574063/397279/100381266/733683/396629/396839/397093/100101926/733648/397043/397325/100144452
BP	GO:0008219	cell death	63/427	117/1070	0.0008676	0.0303052	397157/396913/100192435/397094/396840/397628/448812/396611/448810/397260/100152141/100038019/397078/733599/397350/396823/396655/397490/397625/396613/397395/100738968/445512/100514624/100144481/397077/397663/397387/100037303/494014/397084/397596/594852/397244/397086/397338/397025/397550/397340/733596/100517321/403155/100156373/100037273/414852/733683/397051/396629/100170131/397671/397013/397093/39…	VEGFA/JUN/ERO1A/IL1A/SOX9/ANGPTL4/IGFBP3/IRF1/MYC/SMAD3/CTGF/TGFBR2/TGFB1/NTN1/IGF1R/GAPDH/STAT1/INHBB/PSME3/CCL5/CD40/NGF/HMOX1/NEK6/ITM2C/FOXO1/APP/THRA/SGMS1/PRNP/TGFB2/RHOT2/BID/CASP3/TNF/WT1/CLU/STAT5A/STAT5B/PLAGL1/TSC22D3/SLC25A6/VIL1/MEF2A/MAGED1/NME2/DNASE1/TRAF6/CYCS/PPARG/PPARGC1A/INHBA/ARAF/STAT3/BDNF/BCL2L1/DAD1/HSPB1/CNTF/OGT/TGFB3/RPS3/MIF	63	39	397157/396913/100192435/397094/396840/397628/448812/396611/397260/100152141/397078/733599/397350/396823/396655/397490/396613/397395/100738968/100514624/100144481/397663/397387/397086/397550/397340/733596/100517321/403155/100037273/414852/397671/397013/397601/397536/664652/397400/733671/397412	24	448810/100038019/397625/445512/397077/100037303/494014/397084/397596/594852/397244/397338/397025/100156373/733683/397051/396629/100170131/397093/733648/397495/396984/493184/100518821
BP	GO:0031325	positive regulation of cellular metabolic process	81/427	157/1070	0.000895267	0.0303052	397157/406188/397195/396913/397564/397094/396840/397357/654326/448812/396611/448810/100519689/654298/397260/397028/100144507/399538/397078/396655/397490/397625/396613/397395/100101476/397077/397663/100153106/396668/397387/397087/397062/494014/397084/397600/397086/397338/397025/397550/397308/397340/397681/100737330/574063/397279/100037273/397656/100381266/733683/397085/396629/396839/100170131/3976…	VEGFA/NFKBIA/ADM/JUN/HBEGF/IL1A/SOX9/ADRB2/RNF19A/IGFBP3/IRF1/MYC/LRP2/ID2/SMAD3/HSP90AA1/RAP2B/PRDX6/TGFB1/STAT1/INHBB/PSME3/CCL5/CD40/ADM5/FOXO1/APP/BVES/CCL4/THRA/SPP1/TFRC/PRNP/TGFB2/GATA6/TNF/WT1/CLU/STAT5A/SREBF1/STAT5B/APOA4/NFIC/AURKA/TFAM/MEF2A/PPP2CA/CALR/NME2/MYO6/TRAF6/CSF3/CYCS/PPARG/IL23A/PPARGC1A/ROCK2/TGFA/TMEM59/INHBA/EIF4A3/ARAF/SCAP/FOXN3/STAT3/NR3C1/PSME1/HNF1B/HSPB1/RNF114/CN…	81	50	397157/406188/397195/396913/397564/397094/396840/397357/654326/448812/396611/100519689/654298/397260/100144507/399538/397078/396655/397490/396613/397395/397663/396668/397387/397087/397600/397086/397550/397308/397340/397681/100037273/397085/397671/100155546/397013/397445/733610/397601/494015/733584/396740/397572/397002/397018/664652/397400/606749/733671/397412	31	448810/397028/397625/100101476/397077/100153106/397062/494014/397084/397338/397025/100737330/574063/397279/397656/100381266/733683/396629/396839/100170131/397484/397093/100101926/733648/493184/414917/100518821/397043/397325/100144452/414439
BP	GO:0098609	cell-cell adhesion	25/427	38/1070	0.000925443	0.0303052	397528/396611/100144507/397064/397115/397078/397247/397592/100153106/397062/494014/397086/396974/397550/397492/397340/396629/445534/100155546/100157760/397067/493184/404693/403163/733671	SDC4/IRF1/RAP2B/IGFBP2/ARG1/TGFB1/NECTIN1/JUP/BVES/TFRC/PRNP/TNF/VCL/STAT5A/DPP4/STAT5B/TRAF6/S100A11/IL23A/MYL9/CD9/HSPB1/CAV1/EPCAM/RPS3	25	16	397528/396611/100144507/397064/397078/397247/397592/397086/397550/397492/397340/100155546/397067/404693/403163/733671	9	397115/100153106/397062/494014/396974/396629/445534/100157760/493184
BP	GO:0030154	cell differentiation	88/427	173/1070	0.00094638	0.0303052	397157/406188/397195/396913/100144501/396959/397094/396840/397628/397528/448812/396611/448810/100519689/654298/397260/100144507/100038019/397078/733599/397512/396655/397461/397490/397674/100738968/100144481/397077/397663/100153106/397387/397087/396891/397084/397244/397600/397086/397338/396974/397550/100526237/397340/733596/397681/574063/414912/780425/493185/100037273/397656/100156925/445530/10003…	VEGFA/NFKBIA/ADM/JUN/EFNA1/ANKRD1/IL1A/SOX9/ANGPTL4/SDC4/IGFBP3/IRF1/MYC/LRP2/ID2/SMAD3/RAP2B/TGFBR2/TGFB1/NTN1/TGFBR3/STAT1/PTBP1/INHBB/CAMK2D/NGF/ITM2C/FOXO1/APP/BVES/THRA/SPP1/RLN2/TGFB2/CASP3/GATA6/TNF/WT1/VCL/STAT5A/FMOD/STAT5B/PLAGL1/APOA4/AURKA/SPI1/ARF6/IFRD1/MEF2A/PPP2CA/IMPAD1/TTL/NR6A1/CALR/SRPK3/TRAF6/SLC44A4/CSF3/PPARG/IL23A/PSMB8/PPARGC1A/IL6/BLOC1S3/ROCK2/ATP2A2/INHBA/TXNIP/CFTR/AR…	88	55	397157/406188/397195/396913/100144501/396959/397094/396840/397628/397528/448812/396611/100519689/654298/397260/100144507/397078/733599/397512/396655/397490/397674/100738968/100144481/397663/397387/397087/397600/397086/397550/100526237/397340/733596/397681/414912/780425/100037273/100124377/397671/100155546/396975/397013/397445/733688/403154/397601/733584/397091/654405/100101922/397520/396558/39751…	33	448810/100038019/397461/397077/100153106/396891/397084/397244/397338/396974/574063/493185/397656/100156925/445530/100038028/100381266/100240720/396629/396839/399500/100049671/396875/397093/100337674/396559/733648/397317/397495/397482/414917/100518821/396876
BP	GO:0009144	purine nucleoside triphosphate metabolic process	26/427	40/1070	0.000959337	0.0303052	808511/808510/808502/494561/397602/407608/808509/397078/396823/100157582/novel.93/808503/733601/396950/808504/733683/780433/100170131/397013/808506/574054/733648/397038/100157880/396898/664652	ND5/ND4/ND2/HK2/GPI/PGK1/ND4L/TGFB1/GAPDH/TPI1/-/COX1/PFKM/ATP5I/COX2/NME2/SDHA/CYCS/PPARGC1A/ATP6/ATP5G1/STAT3/FBP1/ATP5A1/ATP1B1/OGT	26	13	494561/397602/407608/397078/396823/100157582/733601/780433/397013/397038/100157880/396898/664652	13	808511/808510/808502/808509/novel.93/808503/396950/808504/733683/100170131/808506/574054/733648
BP	GO:0009199	ribonucleoside triphosphate metabolic process	26/427	40/1070	0.000959337	0.0303052	808511/808510/808502/494561/397602/407608/808509/397078/396823/100157582/novel.93/808503/733601/396950/808504/733683/780433/100170131/397013/808506/574054/733648/397038/100157880/396898/664652	ND5/ND4/ND2/HK2/GPI/PGK1/ND4L/TGFB1/GAPDH/TPI1/-/COX1/PFKM/ATP5I/COX2/NME2/SDHA/CYCS/PPARGC1A/ATP6/ATP5G1/STAT3/FBP1/ATP5A1/ATP1B1/OGT	26	13	494561/397602/407608/397078/396823/100157582/733601/780433/397013/397038/100157880/396898/664652	13	808511/808510/808502/808509/novel.93/808503/396950/808504/733683/100170131/808506/574054/733648
BP	GO:0009205	purine ribonucleoside triphosphate metabolic process	26/427	40/1070	0.000959337	0.0303052	808511/808510/808502/494561/397602/407608/808509/397078/396823/100157582/novel.93/808503/733601/396950/808504/733683/780433/100170131/397013/808506/574054/733648/397038/100157880/396898/664652	ND5/ND4/ND2/HK2/GPI/PGK1/ND4L/TGFB1/GAPDH/TPI1/-/COX1/PFKM/ATP5I/COX2/NME2/SDHA/CYCS/PPARGC1A/ATP6/ATP5G1/STAT3/FBP1/ATP5A1/ATP1B1/OGT	26	13	494561/397602/407608/397078/396823/100157582/733601/780433/397013/397038/100157880/396898/664652	13	808511/808510/808502/808509/novel.93/808503/396950/808504/733683/100170131/808506/574054/733648
BP	GO:0009056	catabolic process	75/427	144/1070	0.00100274	0.0305844	397357/654326/494561/100519689/397602/407608/397645/399538/397078/396823/100157582/397625/448985/445512/397569/397077/397500/397119/397387/397337/397087/397095/100144492/397086/397011/397025/397135/733685/100157985/396926/396978/768115/397681/397140/733601/397109/399536/397012/100524618/100158147/397051/100037961/494568/396975/404698/100170117/397639/733610/397177/100415808/397079/100101926/39760…	ADRB2/RNF19A/HK2/LRP2/GPI/PGK1/SAT1/PRDX6/TGFB1/GAPDH/TPI1/PSME3/CYP7A1/HMOX1/CTSK/FOXO1/ABAT/PLCD4/THRA/DHDH/SPP1/GGT1/CDK4/TNF/OPTN/CLU/CAST/ALDH2/RNASET2/CTSV/OXCT1/UCHL3/APOA4/OVGP1/PFKM/DPYD/GALM/HADHA/GPT/PCCB/DNASE1/CTSB/CTSD/PSMB8/HYAL1/SAT2/EPHX1/TMEM59/DUOX1/SPATA18/ADA2/EIF4A3/ARAF/STAT3/FBP1/GSTO1/PSME1/PIK3C3/ESD/PAFAH1B1/ATM/ANPEP/ITGB1/USP37/RNF114/GNRHR/RAB1A/SCARB1/OGT/PSMC5/HSP9…	75	53	397357/654326/494561/100519689/397602/407608/397645/399538/397078/396823/100157582/448985/397500/397387/397087/397095/397086/397011/397135/733685/100157985/396926/396978/397681/733601/397109/399536/397012/100158147/100037961/494568/396975/404698/100170117/397639/733610/100415808/397079/397601/397038/397572/503700/397127/100101922/397520/100155158/397515/397018/664652/100152050/396968/414425/10012…	22	397625/445512/397569/397077/397119/397337/100144492/397025/768115/397140/100524618/397051/397177/100101926/733648/397117/397482/397019/414917/595116/397043/397191
BP	GO:0006915	apoptotic process	60/427	111/1070	0.00102643	0.0305844	397157/100192435/397094/396840/397628/448812/396611/448810/397260/100038019/397078/733599/397350/396823/396655/397490/397625/397395/100738968/445512/100514624/100144481/397077/397663/397387/100037303/494014/397084/397596/594852/397244/397086/397338/397025/397550/397340/733596/100517321/403155/100156373/100037273/414852/733683/397051/396629/100170131/397671/397013/397093/397601/733648/397495/39753…	VEGFA/ERO1A/IL1A/SOX9/ANGPTL4/IGFBP3/IRF1/MYC/SMAD3/TGFBR2/TGFB1/NTN1/IGF1R/GAPDH/STAT1/INHBB/PSME3/CD40/NGF/HMOX1/NEK6/ITM2C/FOXO1/APP/THRA/SGMS1/PRNP/TGFB2/RHOT2/BID/CASP3/TNF/WT1/CLU/STAT5A/STAT5B/PLAGL1/TSC22D3/SLC25A6/VIL1/MEF2A/MAGED1/NME2/DNASE1/TRAF6/CYCS/PPARG/PPARGC1A/INHBA/ARAF/STAT3/BDNF/BCL2L1/DAD1/HSPB1/CNTF/OGT/TGFB3/RPS3/MIF	60	36	397157/100192435/397094/396840/397628/448812/396611/397260/397078/733599/397350/396823/396655/397490/397395/100738968/100514624/100144481/397663/397387/397086/397550/397340/733596/100517321/403155/100037273/414852/397671/397013/397601/397536/664652/397400/733671/397412	24	448810/100038019/397625/445512/397077/100037303/494014/397084/397596/594852/397244/397338/397025/100156373/733683/397051/396629/100170131/397093/733648/397495/396984/493184/100518821
BP	GO:1903506	regulation of nucleic acid-templated transcription	69/427	131/1070	0.00109922	0.0305844	397157/406188/100144486/396913/396959/397094/396840/396611/100155378/448810/100519689/654298/397260/novel.72/397078/397512/397294/396655/100144508/397395/novel.52/445512/100152381/397077/397592/397663/397387/397087/494014/397084/397600/397086/397338/397025/733689/397550/397308/397340/733596/100517321/100737330/414912/397279/100037273/100038028/100381266/733683/397085/396629/396839/397671/10015554…	VEGFA/NFKBIA/FOS/JUN/ANKRD1/IL1A/SOX9/IRF1/BCL9/MYC/LRP2/ID2/SMAD3/-/TGFB1/TGFBR3/ZFX/STAT1/ID4/CD40/-/HMOX1/TCF19/FOXO1/JUP/APP/THRA/SPP1/PRNP/TGFB2/GATA6/TNF/WT1/CLU/MED7/STAT5A/SREBF1/STAT5B/PLAGL1/TSC22D3/NFIC/SPI1/TFAM/MEF2A/NR6A1/CALR/NME2/MYO6/TRAF6/CSF3/PPARG/IL23A/PPARGC1A/INHBA/TXNIP/MED27/SCAP/FOXN3/STAT3/FBP1/NR3C1/LMCD1/HNF1B/TFIP11/OGT/PSMC5/TGFB3/RPS3/POU1F1	69	44	397157/406188/100144486/396913/396959/397094/396840/396611/100155378/100519689/654298/397260/397078/397512/396655/397395/novel.52/397592/397663/397387/397087/397600/397086/397550/397308/397340/733596/100517321/414912/100037273/397085/397671/100155546/397013/733688/414430/494015/733584/397038/396740/397002/664652/397400/733671	25	448810/novel.72/397294/100144508/445512/100152381/397077/494014/397084/397338/397025/733689/100737330/397279/100038028/100381266/733683/396629/396839/397093/733648/494020/768099/397043/397325
BP	GO:2001141	regulation of RNA biosynthetic process	69/427	131/1070	0.00109922	0.0305844	397157/406188/100144486/396913/396959/397094/396840/396611/100155378/448810/100519689/654298/397260/novel.72/397078/397512/397294/396655/100144508/397395/novel.52/445512/100152381/397077/397592/397663/397387/397087/494014/397084/397600/397086/397338/397025/733689/397550/397308/397340/733596/100517321/100737330/414912/397279/100037273/100038028/100381266/733683/397085/396629/396839/397671/10015554…	VEGFA/NFKBIA/FOS/JUN/ANKRD1/IL1A/SOX9/IRF1/BCL9/MYC/LRP2/ID2/SMAD3/-/TGFB1/TGFBR3/ZFX/STAT1/ID4/CD40/-/HMOX1/TCF19/FOXO1/JUP/APP/THRA/SPP1/PRNP/TGFB2/GATA6/TNF/WT1/CLU/MED7/STAT5A/SREBF1/STAT5B/PLAGL1/TSC22D3/NFIC/SPI1/TFAM/MEF2A/NR6A1/CALR/NME2/MYO6/TRAF6/CSF3/PPARG/IL23A/PPARGC1A/INHBA/TXNIP/MED27/SCAP/FOXN3/STAT3/FBP1/NR3C1/LMCD1/HNF1B/TFIP11/OGT/PSMC5/TGFB3/RPS3/POU1F1	69	44	397157/406188/100144486/396913/396959/397094/396840/396611/100155378/100519689/654298/397260/397078/397512/396655/397395/novel.52/397592/397663/397387/397087/397600/397086/397550/397308/397340/733596/100517321/414912/100037273/397085/397671/100155546/397013/733688/414430/494015/733584/397038/396740/397002/664652/397400/733671	25	448810/novel.72/397294/100144508/445512/100152381/397077/494014/397084/397338/397025/733689/100737330/397279/100038028/100381266/733683/396629/396839/397093/733648/494020/768099/397043/397325
BP	GO:0010631	epithelial cell migration	14/427	18/1070	0.00114195	0.0305844	397157/397564/396840/397078/397395/397084/397492/100156373/100381266/397671/404698/397445/493184/397018	VEGFA/HBEGF/SOX9/TGFB1/CD40/TGFB2/DPP4/VIL1/CALR/PPARG/HYAL1/ROCK2/HSPB1/SCARB1	14	10	397157/397564/396840/397078/397395/397492/397671/404698/397445/397018	4	397084/100156373/100381266/493184
BP	GO:0090130	tissue migration	14/427	18/1070	0.00114195	0.0305844	397157/397564/396840/397078/397395/397084/397492/100156373/100381266/397671/404698/397445/493184/397018	VEGFA/HBEGF/SOX9/TGFB1/CD40/TGFB2/DPP4/VIL1/CALR/PPARG/HYAL1/ROCK2/HSPB1/SCARB1	14	10	397157/397564/396840/397078/397395/397492/397671/404698/397445/397018	4	397084/100156373/100381266/493184
BP	GO:0090132	epithelium migration	14/427	18/1070	0.00114195	0.0305844	397157/397564/396840/397078/397395/397084/397492/100156373/100381266/397671/404698/397445/493184/397018	VEGFA/HBEGF/SOX9/TGFB1/CD40/TGFB2/DPP4/VIL1/CALR/PPARG/HYAL1/ROCK2/HSPB1/SCARB1	14	10	397157/397564/396840/397078/397395/397492/397671/404698/397445/397018	4	397084/100156373/100381266/493184
BP	GO:0042127	regulation of cell proliferation	50/427	90/1070	0.00124908	0.0327419	397157/406188/397195/396913/397564/397094/396840/397528/448812/396611/448810/100519689/654298/397260/396880/397064/397115/397078/396655/397395/445512/397592/397663/397062/494014/396891/397084/100144492/397086/397338/397550/397492/397340/100381266/396629/396839/445534/397671/100155546/404698/397484/397093/733648/403163/100518821/396876/397400/733671/100125376/397412	VEGFA/NFKBIA/ADM/JUN/HBEGF/IL1A/SOX9/SDC4/IGFBP3/IRF1/MYC/LRP2/ID2/SMAD3/CXCL8/IGFBP2/ARG1/TGFB1/STAT1/CD40/HMOX1/JUP/APP/TFRC/PRNP/RLN2/TGFB2/CDK4/TNF/WT1/STAT5A/DPP4/STAT5B/CALR/TRAF6/CSF3/S100A11/PPARG/IL23A/HYAL1/TGFA/INHBA/STAT3/EPCAM/CNTF/CEND1/TGFB3/RPS3/TES/MIF	50	31	397157/406188/397195/396913/397564/397094/396840/397528/448812/396611/100519689/654298/397260/396880/397064/397078/396655/397395/397592/397663/397086/397550/397492/397340/397671/100155546/404698/403163/397400/733671/397412	19	448810/397115/445512/397062/494014/396891/397084/100144492/397338/100381266/396629/396839/445534/397484/397093/733648/100518821/396876/100125376
BP	GO:0051171	regulation of nitrogen compound metabolic process	87/427	172/1070	0.00129342	0.0331978	397157/406188/397195/100144486/396913/396959/397094/396840/397357/396611/100155378/448810/100519689/654298/397260/397028/396880/novel.72/768117/399538/397078/397512/396823/397294/396655/397461/100144508/397395/100144418/novel.52/445512/100101476/100152381/397077/397592/397663/397387/397087/397062/494014/397084/397600/397086/397338/397025/733689/397550/397308/397340/733596/100517321/100737330/5740…	VEGFA/NFKBIA/ADM/FOS/JUN/ANKRD1/IL1A/SOX9/ADRB2/IRF1/BCL9/MYC/LRP2/ID2/SMAD3/HSP90AA1/CXCL8/-/SRSF2/PRDX6/TGFB1/TGFBR3/GAPDH/ZFX/STAT1/PTBP1/ID4/CD40/RBM4B/-/HMOX1/ADM5/TCF19/FOXO1/JUP/APP/THRA/SPP1/TFRC/PRNP/TGFB2/GATA6/TNF/WT1/CLU/MED7/STAT5A/SREBF1/STAT5B/PLAGL1/TSC22D3/NFIC/AURKA/SPI1/ACP5/TFAM/MEF2A/NR6A1/CALR/SRPK3/NME2/MYO6/TRAF6/CSF3/PPARG/IL23A/PPARGC1A/INHBA/TXNIP/EIF4A3/MED27/SCAP/FOXN…	87	52	397157/406188/397195/100144486/396913/396959/397094/396840/397357/396611/100155378/100519689/654298/397260/396880/399538/397078/397512/396823/396655/397395/novel.52/397592/397663/397387/397087/397600/397086/397550/397308/397340/733596/100517321/414912/397414/100037273/397085/397671/100155546/397013/733688/414430/494015/733584/397038/396740/397002/100155158/397018/664652/397400/733671	35	448810/397028/novel.72/768117/397294/397461/100144508/100144418/445512/100101476/100152381/397077/397062/494014/397084/397338/397025/733689/100737330/574063/397279/100038028/100381266/100240720/733683/396629/396839/397093/100101926/733648/494020/768099/397043/397325/100144452
BP	GO:0001667	ameboidal-type cell migration	15/427	20/1070	0.00142839	0.0359138	397157/397564/396840/397528/397078/397395/397084/397492/100156373/100381266/397671/404698/397445/493184/397018	VEGFA/HBEGF/SOX9/SDC4/TGFB1/CD40/TGFB2/DPP4/VIL1/CALR/PPARG/HYAL1/ROCK2/HSPB1/SCARB1	15	11	397157/397564/396840/397528/397078/397395/397492/397671/404698/397445/397018	4	397084/100156373/100381266/493184
BP	GO:0016337	single organismal cell-cell adhesion	22/427	33/1070	0.00146638	0.0361315	397528/396611/100144507/397064/397115/397078/397592/100153106/397062/494014/397086/396974/397550/397492/397340/396629/100155546/100157760/397067/493184/404693/733671	SDC4/IRF1/RAP2B/IGFBP2/ARG1/TGFB1/JUP/BVES/TFRC/PRNP/TNF/VCL/STAT5A/DPP4/STAT5B/TRAF6/IL23A/MYL9/CD9/HSPB1/CAV1/RPS3	22	14	397528/396611/100144507/397064/397078/397592/397086/397550/397492/397340/100155546/397067/404693/733671	8	397115/100153106/397062/494014/396974/396629/100157760/493184
BP	GO:0008283	cell proliferation	53/427	97/1070	0.00149617	0.0361427	397157/406188/397195/396913/397564/397094/396840/397528/448812/396611/448810/100519689/654298/397260/396880/397064/397115/397078/396655/397395/445512/397592/397663/100519300/397062/494014/396891/397084/100144492/397086/397338/397550/397492/397340/733577/100381266/396629/396839/445534/397671/100155546/404698/397484/397093/733648/403163/100518821/397018/396876/397400/733671/100125376/397412	VEGFA/NFKBIA/ADM/JUN/HBEGF/IL1A/SOX9/SDC4/IGFBP3/IRF1/MYC/LRP2/ID2/SMAD3/CXCL8/IGFBP2/ARG1/TGFB1/STAT1/CD40/HMOX1/JUP/APP/TGFBI/TFRC/PRNP/RLN2/TGFB2/CDK4/TNF/WT1/STAT5A/DPP4/STAT5B/CD70/CALR/TRAF6/CSF3/S100A11/PPARG/IL23A/HYAL1/TGFA/INHBA/STAT3/EPCAM/CNTF/SCARB1/CEND1/TGFB3/RPS3/TES/MIF	53	33	397157/406188/397195/396913/397564/397094/396840/397528/448812/396611/100519689/654298/397260/396880/397064/397078/396655/397395/397592/397663/397086/397550/397492/397340/733577/397671/100155546/404698/403163/397018/397400/733671/397412	20	448810/397115/445512/100519300/397062/494014/396891/397084/100144492/397338/100381266/396629/396839/445534/397484/397093/733648/100518821/396876/100125376
BP	GO:0006355	regulation of transcription, DNA-templated	68/427	130/1070	0.00154343	0.0365673	397157/406188/100144486/396913/396959/397094/396840/396611/448810/100519689/654298/397260/novel.72/397078/397512/397294/396655/100144508/397395/novel.52/445512/100152381/397077/397592/397663/397387/397087/494014/397084/397600/397086/397338/397025/733689/397550/397308/397340/733596/100517321/100737330/414912/397279/100037273/100038028/100381266/733683/397085/396629/396839/397671/100155546/397013/3…	VEGFA/NFKBIA/FOS/JUN/ANKRD1/IL1A/SOX9/IRF1/MYC/LRP2/ID2/SMAD3/-/TGFB1/TGFBR3/ZFX/STAT1/ID4/CD40/-/HMOX1/TCF19/FOXO1/JUP/APP/THRA/SPP1/PRNP/TGFB2/GATA6/TNF/WT1/CLU/MED7/STAT5A/SREBF1/STAT5B/PLAGL1/TSC22D3/NFIC/SPI1/TFAM/MEF2A/NR6A1/CALR/NME2/MYO6/TRAF6/CSF3/PPARG/IL23A/PPARGC1A/INHBA/TXNIP/MED27/SCAP/FOXN3/STAT3/FBP1/NR3C1/LMCD1/HNF1B/TFIP11/OGT/PSMC5/TGFB3/RPS3/POU1F1	68	43	397157/406188/100144486/396913/396959/397094/396840/396611/100519689/654298/397260/397078/397512/396655/397395/novel.52/397592/397663/397387/397087/397600/397086/397550/397308/397340/733596/100517321/414912/100037273/397085/397671/100155546/397013/733688/414430/494015/733584/397038/396740/397002/664652/397400/733671	25	448810/novel.72/397294/100144508/445512/100152381/397077/494014/397084/397338/397025/733689/100737330/397279/100038028/100381266/733683/396629/396839/397093/733648/494020/768099/397043/397325
BP	GO:0043542	endothelial cell migration	9/427	10/1070	0.00157411	0.0365907	397157/397078/397395/397492/100381266/397671/397445/493184/397018	VEGFA/TGFB1/CD40/DPP4/CALR/PPARG/ROCK2/HSPB1/SCARB1	9	7	397157/397078/397395/397492/397671/397445/397018	2	100381266/493184
BP	GO:0046034	ATP metabolic process	25/427	39/1070	0.00162769	0.0370708	808511/808510/808502/494561/397602/407608/808509/397078/396823/100157582/novel.93/808503/733601/396950/808504/780433/100170131/397013/808506/574054/733648/397038/100157880/396898/664652	ND5/ND4/ND2/HK2/GPI/PGK1/ND4L/TGFB1/GAPDH/TPI1/-/COX1/PFKM/ATP5I/COX2/SDHA/CYCS/PPARGC1A/ATP6/ATP5G1/STAT3/FBP1/ATP5A1/ATP1B1/OGT	25	13	494561/397602/407608/397078/396823/100157582/733601/780433/397013/397038/100157880/396898/664652	12	808511/808510/808502/808509/novel.93/808503/396950/808504/100170131/808506/574054/733648
BP	GO:0009141	nucleoside triphosphate metabolic process	26/427	41/1070	0.00165494	0.0370708	808511/808510/808502/494561/397602/407608/808509/397078/396823/100157582/novel.93/808503/733601/396950/808504/733683/780433/100170131/397013/808506/574054/733648/397038/100157880/396898/664652	ND5/ND4/ND2/HK2/GPI/PGK1/ND4L/TGFB1/GAPDH/TPI1/-/COX1/PFKM/ATP5I/COX2/NME2/SDHA/CYCS/PPARGC1A/ATP6/ATP5G1/STAT3/FBP1/ATP5A1/ATP1B1/OGT	26	13	494561/397602/407608/397078/396823/100157582/733601/780433/397013/397038/100157880/396898/664652	13	808511/808510/808502/808509/novel.93/808503/396950/808504/733683/100170131/808506/574054/733648
BP	GO:0044724	single-organism carbohydrate catabolic process	12/427	15/1070	0.00176169	0.0382616	494561/397602/407608/396823/100157582/397337/733601/399536/733648/397038/664652/100124381	HK2/GPI/PGK1/GAPDH/TPI1/DHDH/PFKM/GALM/STAT3/FBP1/OGT/NEU1	12	10	494561/397602/407608/396823/100157582/733601/399536/397038/664652/100124381	2	397337/733648
BP	GO:0009893	positive regulation of metabolic process	82/427	162/1070	0.00179144	0.0382616	397157/406188/397195/396913/397564/397094/396840/397357/654326/448812/396611/448810/100519689/654298/397260/397028/100144507/399538/397078/396655/397490/397625/396613/397395/100144418/100101476/397077/397663/100153106/396668/397387/397087/397062/494014/397084/397600/397086/397338/397025/397550/397308/397340/397681/100737330/574063/397279/100037273/397656/100381266/733683/397085/396629/396839/1001…	VEGFA/NFKBIA/ADM/JUN/HBEGF/IL1A/SOX9/ADRB2/RNF19A/IGFBP3/IRF1/MYC/LRP2/ID2/SMAD3/HSP90AA1/RAP2B/PRDX6/TGFB1/STAT1/INHBB/PSME3/CCL5/CD40/RBM4B/ADM5/FOXO1/APP/BVES/CCL4/THRA/SPP1/TFRC/PRNP/TGFB2/GATA6/TNF/WT1/CLU/STAT5A/SREBF1/STAT5B/APOA4/NFIC/AURKA/TFAM/MEF2A/PPP2CA/CALR/NME2/MYO6/TRAF6/CSF3/CYCS/PPARG/IL23A/PPARGC1A/ROCK2/TGFA/TMEM59/INHBA/EIF4A3/ARAF/SCAP/FOXN3/STAT3/NR3C1/PSME1/HNF1B/HSPB1/RNF…	82	50	397157/406188/397195/396913/397564/397094/396840/397357/654326/448812/396611/100519689/654298/397260/100144507/399538/397078/396655/397490/396613/397395/397663/396668/397387/397087/397600/397086/397550/397308/397340/397681/100037273/397085/397671/100155546/397013/397445/733610/397601/494015/733584/396740/397572/397002/397018/664652/397400/606749/733671/397412	32	448810/397028/397625/100144418/100101476/397077/100153106/397062/494014/397084/397338/397025/100737330/574063/397279/397656/100381266/733683/396629/396839/100170131/397484/397093/100101926/733648/493184/414917/100518821/397043/397325/100144452/414439
BP	GO:0012501	programmed cell death	60/427	113/1070	0.00187051	0.0382616	397157/100192435/397094/396840/397628/448812/396611/448810/397260/100038019/397078/733599/397350/396823/396655/397490/397625/397395/100738968/445512/100514624/100144481/397077/397663/397387/100037303/494014/397084/397596/594852/397244/397086/397338/397025/397550/397340/733596/100517321/403155/100156373/100037273/414852/733683/397051/396629/100170131/397671/397013/397093/397601/733648/397495/39753…	VEGFA/ERO1A/IL1A/SOX9/ANGPTL4/IGFBP3/IRF1/MYC/SMAD3/TGFBR2/TGFB1/NTN1/IGF1R/GAPDH/STAT1/INHBB/PSME3/CD40/NGF/HMOX1/NEK6/ITM2C/FOXO1/APP/THRA/SGMS1/PRNP/TGFB2/RHOT2/BID/CASP3/TNF/WT1/CLU/STAT5A/STAT5B/PLAGL1/TSC22D3/SLC25A6/VIL1/MEF2A/MAGED1/NME2/DNASE1/TRAF6/CYCS/PPARG/PPARGC1A/INHBA/ARAF/STAT3/BDNF/BCL2L1/DAD1/HSPB1/CNTF/OGT/TGFB3/RPS3/MIF	60	36	397157/100192435/397094/396840/397628/448812/396611/397260/397078/733599/397350/396823/396655/397490/397395/100738968/100514624/100144481/397663/397387/397086/397550/397340/733596/100517321/403155/100037273/414852/397671/397013/397601/397536/664652/397400/733671/397412	24	448810/100038019/397625/445512/397077/100037303/494014/397084/397596/594852/397244/397338/397025/100156373/733683/397051/396629/100170131/397093/733648/397495/396984/493184/100518821
BP	GO:0010468	regulation of gene expression	85/427	169/1070	0.00187397	0.0382616	397157/406188/100144486/396913/396959/397094/396840/396611/448810/100519689/654298/397260/595123/novel.72/768117/399538/397078/397512/396823/397294/396655/397461/100144508/397395/100144418/novel.52/445512/100152381/397077/397592/397663/397387/397087/494014/397084/397600/100144492/397086/397338/397025/733689/397550/397308/397340/733596/100517321/100737330/574063/414912/397279/100037273/414852/1000…	VEGFA/NFKBIA/FOS/JUN/ANKRD1/IL1A/SOX9/IRF1/MYC/LRP2/ID2/SMAD3/NAMPT/-/SRSF2/PRDX6/TGFB1/TGFBR3/GAPDH/ZFX/STAT1/PTBP1/ID4/CD40/RBM4B/-/HMOX1/TCF19/FOXO1/JUP/APP/THRA/SPP1/PRNP/TGFB2/GATA6/CDK4/TNF/WT1/CLU/MED7/STAT5A/SREBF1/STAT5B/PLAGL1/TSC22D3/NFIC/AURKA/SPI1/TFAM/MEF2A/MAGED1/NR6A1/CALR/SRPK3/NME2/MYO6/TRAF6/CSF3/PPARG/IL23A/PPARGC1A/ROCK2/INHBA/TXNIP/EIF4A3/MED27/SCAP/FOXN3/STAT3/FBP1/NR3C1/LM…	85	52	397157/406188/100144486/396913/396959/397094/396840/396611/100519689/654298/397260/595123/399538/397078/397512/396823/396655/397395/novel.52/397592/397663/397387/397087/397600/397086/397550/397308/397340/733596/100517321/414912/100037273/414852/397085/397671/100155546/397013/397445/733688/414430/494015/733584/397038/396740/397002/100101922/396898/664652/397400/606749/733671/397412	33	448810/novel.72/768117/397294/397461/100144508/100144418/445512/100152381/397077/494014/397084/100144492/397338/397025/733689/100737330/574063/397279/100038028/100381266/100240720/733683/396629/396839/397093/100101926/733648/494020/768099/397043/397325/100144452
BP	GO:0010942	positive regulation of cell death	17/427	24/1070	0.0019255	0.0382616	448812/448810/397260/396655/397395/100144481/397077/494014/397084/594852/397086/397338/397025/100170131/397671/397093/733671	IGFBP3/MYC/SMAD3/STAT1/CD40/ITM2C/FOXO1/PRNP/TGFB2/BID/TNF/WT1/CLU/CYCS/PPARG/INHBA/RPS3	17	8	448812/397260/396655/397395/100144481/397086/397671/733671	9	448810/397077/494014/397084/594852/397338/397025/100170131/397093
BP	GO:0043065	positive regulation of apoptotic process	17/427	24/1070	0.0019255	0.0382616	448812/448810/397260/396655/397395/100144481/397077/494014/397084/594852/397086/397338/397025/100170131/397671/397093/733671	IGFBP3/MYC/SMAD3/STAT1/CD40/ITM2C/FOXO1/PRNP/TGFB2/BID/TNF/WT1/CLU/CYCS/PPARG/INHBA/RPS3	17	8	448812/397260/396655/397395/100144481/397086/397671/733671	9	448810/397077/494014/397084/594852/397338/397025/100170131/397093
BP	GO:0043068	positive regulation of programmed cell death	17/427	24/1070	0.0019255	0.0382616	448812/448810/397260/396655/397395/100144481/397077/494014/397084/594852/397086/397338/397025/100170131/397671/397093/733671	IGFBP3/MYC/SMAD3/STAT1/CD40/ITM2C/FOXO1/PRNP/TGFB2/BID/TNF/WT1/CLU/CYCS/PPARG/INHBA/RPS3	17	8	448812/397260/396655/397395/100144481/397086/397671/733671	9	448810/397077/494014/397084/594852/397338/397025/100170131/397093
BP	GO:0045935	positive regulation of nucleobase-containing compound metabolic process	47/427	85/1070	0.00202514	0.0396028	397157/406188/397195/396913/397094/396840/397357/396611/448810/654298/397260/399538/397078/396655/397395/100101476/397663/397387/397087/397062/397600/397086/397338/397550/397340/100737330/397279/100037273/100381266/733683/397085/396629/396839/397671/100155546/397013/397093/494015/733584/733648/396740/397002/664652/397043/397400/733671/397325	VEGFA/NFKBIA/ADM/JUN/IL1A/SOX9/ADRB2/IRF1/MYC/ID2/SMAD3/PRDX6/TGFB1/STAT1/CD40/ADM5/APP/THRA/SPP1/TFRC/GATA6/TNF/WT1/STAT5A/STAT5B/NFIC/TFAM/MEF2A/CALR/NME2/MYO6/TRAF6/CSF3/PPARG/IL23A/PPARGC1A/INHBA/SCAP/FOXN3/STAT3/NR3C1/HNF1B/OGT/PSMC5/TGFB3/RPS3/POU1F1	47	33	397157/406188/397195/396913/397094/396840/397357/396611/654298/397260/399538/397078/396655/397395/397663/397387/397087/397600/397086/397550/397340/100037273/397085/397671/100155546/397013/494015/733584/396740/397002/664652/397400/733671	14	448810/100101476/397062/397338/100737330/397279/100381266/733683/396629/396839/397093/733648/397043/397325
BP	GO:0051247	positive regulation of protein metabolic process	51/427	94/1070	0.00228266	0.0433982	397157/406188/397564/397094/396840/397357/654326/448812/396611/448810/100519689/397260/100144507/397078/396655/397490/397625/396613/397395/397077/397663/396668/494014/397084/397086/397025/397550/397340/574063/397656/396629/396839/100170131/397671/100155546/397445/397484/397093/100101926/397601/733648/397572/493184/414917/100518821/664652/397043/397400/733671/397412/100144452	VEGFA/NFKBIA/HBEGF/IL1A/SOX9/ADRB2/RNF19A/IGFBP3/IRF1/MYC/LRP2/SMAD3/RAP2B/TGFB1/STAT1/INHBB/PSME3/CCL5/CD40/FOXO1/APP/CCL4/PRNP/TGFB2/TNF/CLU/STAT5A/STAT5B/AURKA/PPP2CA/TRAF6/CSF3/CYCS/PPARG/IL23A/ROCK2/TGFA/INHBA/EIF4A3/ARAF/STAT3/PSME1/HSPB1/RNF114/CNTF/OGT/PSMC5/TGFB3/RPS3/MIF/ABCF1	51	31	397157/406188/397564/397094/396840/397357/654326/448812/396611/100519689/397260/100144507/397078/396655/397490/396613/397395/397663/396668/397086/397550/397340/397671/100155546/397445/397601/397572/664652/397400/733671/397412	20	448810/397625/397077/494014/397084/397025/574063/397656/396629/396839/100170131/397484/397093/100101926/733648/493184/414917/100518821/397043/100144452
BP	GO:0022904	respiratory electron transport chain	13/427	17/1070	0.00228968	0.0433982	808511/808510/808502/808509/808507/novel.93/808503/808504/780433/100170131/397013/100515785/414412	ND5/ND4/ND2/ND4L/COX3/-/COX1/COX2/SDHA/CYCS/PPARGC1A/ETFDH/SDHB	13	4	780433/397013/100515785/414412	9	808511/808510/808502/808509/808507/novel.93/808503/808504/100170131
BP	GO:0007166	cell surface receptor signaling pathway	73/427	143/1070	0.00248392	0.0463665	397157/406188/397564/100144501/397094/396840/448812/396611/100155378/448810/100519689/397260/399522/450248/396880/397064/397115/100038019/397078/397512/396655/397490/397625/396613/397395/100738968/397614/445512/100144481/397077/397663/396668/494014/397084/100513261/397600/100144492/397086/397550/397340/100156373/397178/100144499/733683/448845/396629/397671/100188977/100152505/397484/768114/397067…	VEGFA/NFKBIA/HBEGF/EFNA1/IL1A/SOX9/IGFBP3/IRF1/BCL9/MYC/LRP2/SMAD3/IL6R/P2RY2/CXCL8/IGFBP2/ARG1/TGFBR2/TGFB1/TGFBR3/STAT1/INHBB/PSME3/CCL5/CD40/NGF/IL4R/HMOX1/ITM2C/FOXO1/APP/CCL4/PRNP/TGFB2/LOC100513261/GATA6/CDK4/TNF/STAT5A/STAT5B/VIL1/IL12RB2/RAB5A/NME2/ACVR2B/TRAF6/PPARG/GRB10/ERH/TGFA/TSPAN9/CD9/DUOX1/INHBA/TXNIP/PRLR/STAT3/CSNK1A1/ADAM10/BDNF/BCL2L1/EPOR/GNAQ/HSPB1/CAV1/ITGB1/CNTF/CSNK2B/SC…	73	46	397157/406188/397564/100144501/397094/396840/448812/396611/100155378/100519689/397260/399522/450248/396880/397064/397078/397512/396655/397490/396613/397395/100738968/100144481/397663/396668/397600/397086/397550/397340/100144499/397671/100188977/768114/397067/733688/414916/100514516/397345/397536/397554/654405/404693/397018/397400/733671/397412	27	448810/397115/100038019/397625/397614/445512/397077/494014/397084/100513261/100144492/100156373/397178/733683/448845/396629/100152505/397484/397177/397093/733648/397495/493184/397019/100518821/397211/100037276
BP	GO:0045595	regulation of cell differentiation	42/427	75/1070	0.00255911	0.0465298	406188/397195/396913/100144501/396840/448812/396611/448810/100519689/654298/397260/100144507/397078/733599/396655/397461/100738968/100144481/397077/397663/397387/397084/397086/397550/397340/574063/780425/397656/445530/100381266/396629/396839/397671/100155546/397445/397093/397091/733648/397495/654405/100518821/397400	NFKBIA/ADM/JUN/EFNA1/SOX9/IGFBP3/IRF1/MYC/LRP2/ID2/SMAD3/RAP2B/TGFB1/NTN1/STAT1/PTBP1/NGF/ITM2C/FOXO1/APP/THRA/TGFB2/TNF/STAT5A/STAT5B/AURKA/ARF6/PPP2CA/TTL/CALR/TRAF6/CSF3/PPARG/IL23A/ROCK2/INHBA/PRKAR1A/STAT3/BDNF/GNAQ/CNTF/TGFB3	42	28	406188/397195/396913/100144501/396840/448812/396611/100519689/654298/397260/100144507/397078/733599/396655/100738968/100144481/397663/397387/397086/397550/397340/780425/397671/100155546/397445/397091/654405/397400	14	448810/397461/397077/397084/574063/397656/445530/100381266/396629/396839/397093/733648/397495/100518821
BP	GO:0007167	enzyme linked receptor protein signaling pathway	31/427	52/1070	0.00256996	0.0465298	397157/397564/100144501/396840/448812/100519689/397260/397064/100038019/397078/397512/397490/100738968/397077/397663/397084/397600/100144492/397550/397340/100156373/448845/100188977/397484/397093/733688/733648/397495/493184/404693/397400	VEGFA/HBEGF/EFNA1/SOX9/IGFBP3/LRP2/SMAD3/IGFBP2/TGFBR2/TGFB1/TGFBR3/INHBB/NGF/FOXO1/APP/TGFB2/GATA6/CDK4/STAT5A/STAT5B/VIL1/ACVR2B/GRB10/TGFA/INHBA/TXNIP/STAT3/BDNF/HSPB1/CAV1/TGFB3	31	20	397157/397564/100144501/396840/448812/100519689/397260/397064/397078/397512/397490/100738968/397663/397600/397550/397340/100188977/733688/404693/397400	11	100038019/397077/397084/100144492/100156373/448845/397484/397093/733648/397495/493184
BP	GO:0097191	extrinsic apoptotic signaling pathway	10/427	12/1070	0.0026223	0.0465298	397094/397260/397078/397625/445512/100144481/397084/397086/397093/397536	IL1A/SMAD3/TGFB1/PSME3/HMOX1/ITM2C/TGFB2/TNF/INHBA/BCL2L1	10	6	397094/397260/397078/100144481/397086/397536	4	397625/445512/397084/397093
BP	GO:0048646	anatomical structure formation involved in morphogenesis	29/427	48/1070	0.00266764	0.0465298	397157/397195/100144501/397094/396840/397628/397528/100519689/397260/397602/396880/396655/397395/397084/397545/397086/397338/100037273/396629/100124377/397671/404698/397445/397067/397093/733648/493184/397520/396876	VEGFA/ADM/EFNA1/IL1A/SOX9/ANGPTL4/SDC4/LRP2/SMAD3/GPI/CXCL8/STAT1/CD40/TGFB2/MFGE8/TNF/WT1/MEF2A/TRAF6/SLC44A4/PPARG/HYAL1/ROCK2/CD9/INHBA/STAT3/HSPB1/ANPEP/CEND1	29	22	397157/397195/100144501/397094/396840/397628/397528/100519689/397260/397602/396880/396655/397395/397545/397086/100037273/100124377/397671/404698/397445/397067/397520	7	397084/397338/396629/397093/733648/493184/396876
BP	GO:0009889	regulation of biosynthetic process	90/427	182/1070	0.00268151	0.0465298	397157/406188/397195/100144486/396913/396959/397094/396840/397357/396611/100155378/448810/100519689/654298/397260/397028/novel.72/397078/397512/396823/397294/396655/397490/100144508/448985/397395/100144418/novel.52/445512/100101476/100144481/100152381/397077/397592/397663/100158013/397387/397087/494014/397084/397600/100144492/397086/397338/397025/733689/397550/397308/397340/733596/397681/10051732…	VEGFA/NFKBIA/ADM/FOS/JUN/ANKRD1/IL1A/SOX9/ADRB2/IRF1/BCL9/MYC/LRP2/ID2/SMAD3/HSP90AA1/-/TGFB1/TGFBR3/GAPDH/ZFX/STAT1/INHBB/ID4/CYP7A1/CD40/RBM4B/-/HMOX1/ADM5/ITM2C/TCF19/FOXO1/JUP/APP/FITM2/THRA/SPP1/PRNP/TGFB2/GATA6/CDK4/TNF/WT1/CLU/MED7/STAT5A/SREBF1/STAT5B/PLAGL1/APOA4/TSC22D3/NFIC/AURKA/SPI1/ACP5/TFAM/MEF2A/NR6A1/CALR/NME2/MYO6/TRAF6/CSF3/PPARG/IL23A/PPARGC1A/INHBA/TXNIP/EIF4A3/MED27/SCAP/FOX…	90	55	397157/406188/397195/100144486/396913/396959/397094/396840/397357/396611/100155378/100519689/654298/397260/397078/397512/396823/396655/397490/448985/397395/novel.52/100144481/397592/397663/397387/397087/397600/397086/397550/397308/397340/733596/397681/100517321/414912/397414/100037273/397085/397671/100155546/397013/733688/414430/494015/733584/397038/396740/397002/100155158/397018/664652/397400/60…	35	448810/397028/novel.72/397294/100144508/100144418/445512/100101476/100152381/397077/100158013/494014/397084/100144492/397338/397025/733689/100737330/574063/397279/100038028/100381266/733683/396629/396839/397093/100101926/733648/494020/493184/768099/397043/397325/100144452/414439
