# Supplementary material for: Transcriptome Differences in Pig Tracheal Epithelial Cells in Response to Pasteurella Multocida Infection
Source: Front Vet Sci. 2021 Aug 19;8:682514. doi: 10.3389/fvets.2021.682514 (PMC8417048; doi:10.3389/fvets.2021.682514)
Supplement: Supplementary Table 2 — Significant KEGG signaling pathways with a p-value < 0.05 that differentially expressed genes closely related to the epithelial adhesion and barrier function participate in. [file Table_2.XLSX]

## Sheet: Table 2
KEGGID	Description	GeneRatio	BgRatio	pvalue	padj	geneID	geneName	keggID	Count	Up	Up_Gene_id	Down	Down_Gene_id
ssc04110	Cell cycle	73/2658	118/6043	6.04175e-05	0.0135472	733669/100521487/100152215/733625/100621036/448810/397260/100738589/100524544/100151864/397078/100155504/692192/100523057/100737380/100512048/100152087/106510112/100523248/100522677/100621739/100738633/100626260/397084/100152997/100620215/100125959/100627208/100154944/100144492/100627715/100126852/497234/100515210/100621090/100154824/100524037/100156053/102164975/100516227/100151862/397584/100329…	GADD45A/WEE1/CDKN1A/SFN/TFDP1/MYC/SMAD3/CCND1/ABL1/SMC3/TGFB1/YWHAH/PCNA/YWHAG/CDC25A/CCNE2/ANAPC5/ORC2/CCNE1/E2F4/CDC16/RAD21/CDC14B/TGFB2/GADD45G/CREBBP/MDM2/BUB1/STAG2/CDK4/RBL2/GSK3B/FZR1/CDKN2C/GADD45B/MCM3/CUL1/BUB3/BUB1B/ATR/CDC45/CDKN1B/SKP2/E2F3/SMAD2/TTK/ANAPC4/ORC4/E2F5/CDK7/RB1/CCND3/ANAPC7/SMC1A/ORC1/PLK1/CDC23/RBL1/E2F2/CDC14A/ORC3/ORC6/MCM7/CDC26/ATM/YWHAB/DBF4/MAD2L2/MAD1L1/MCM4/T…	ssc:733669/ssc:100521487/ssc:100152215/ssc:733625/ssc:100621036/ssc:448810/ssc:397260/ssc:100738589/ssc:100524544/ssc:100151864/ssc:397078/ssc:100155504/ssc:692192/ssc:100523057/ssc:100737380/ssc:100512048/ssc:100152087/ssc:106510112/ssc:100523248/ssc:100522677/ssc:100621739/ssc:100738633/ssc:100626260/ssc:397084/ssc:100152997/ssc:100620215/ssc:100125959/ssc:100627208/ssc:100154944/ssc:100144492/…	73	28	733669/100521487/100152215/397260/100151864/397078/100152087/100738633/100626260/100620215/100125959/100627208/100154944/100627715/100621090/102164975/397584/100157649/100518619/100151828/100153296/100525219/100519878/100101922/100736650/100156398/397400/100525560	45	733625/100621036/448810/100738589/100524544/100155504/692192/100523057/100737380/100512048/106510112/100523248/100522677/100621739/397084/100152997/100144492/100126852/497234/100515210/100154824/100524037/100156053/100516227/100151862/100329128/100154407/100155304/100519056/100157957/100310797/780426/100155743/100523938/100520746/396953/100515014/110261113/100624779/110259871/100621961/100153160/…
ssc05222	Small cell lung cancer	52/2658	87/6043	0.00206661	0.123986	406188/100623707/733669/397590/100152215/100622590/448810/100517053/100738589/100156979/100513811/397483/100625589/100512048/100511642/100523248/100513840/397620/396707/100152997/100158200/397244/100144492/396616/100515336/110257482/100101471/100621090/100517170/397285/397584/100329128/100154407/100518396/100513283/100135662/100151828/396629/100170131/100739510/100624264/101101688/100518131/10015…	NFKBIA/PIK3R1/GADD45A/PTGS2/CDKN1A/BIRC3/MYC/ITGA3/CCND1/TRAF3/AKT3/ITGA2/LAMA1/CCNE2/LAMA3/CCNE1/TRAF2/FN1/LAMB1/GADD45G/ITGA6/CASP3/CDK4/TRAF5/COL4A1/LAMA5/IKBKB/GADD45B/MAX/ITGAV/CDKN1B/SKP2/E2F3/TRAF4/APAF1/CHUK/RB1/TRAF6/CYCS/PIK3R2/LAMC2/LAMB2/PIK3CD/COL4A2/E2F2/BCL2L1/PIK3CB/ITGB1/CKS1B/PTK2/IKBKG/PTEN	ssc:406188/ssc:100623707/ssc:733669/ssc:397590/ssc:100152215/ssc:100622590/ssc:448810/ssc:100517053/ssc:100738589/ssc:100156979/ssc:100513811/ssc:397483/ssc:100625589/ssc:100512048/ssc:100511642/ssc:100523248/ssc:100513840/ssc:397620/ssc:396707/ssc:100152997/ssc:100158200/ssc:397244/ssc:100144492/ssc:396616/ssc:100515336/ssc:110257482/ssc:100101471/ssc:100621090/ssc:100517170/ssc:397285/ssc:39758…	52	28	406188/100623707/733669/397590/100152215/100622590/100513811/397483/100625589/397620/396707/100158200/100515336/110257482/100101471/100621090/397285/397584/100513283/100135662/100151828/100624264/101101688/100518131/100153454/397536/102167153/100156264	24	448810/100517053/100738589/100156979/100512048/100511642/100523248/100513840/100152997/397244/100144492/396616/100517170/100329128/100154407/100518396/396629/100170131/100739510/110261113/100622559/397019/100155110/100127355
ssc05220	Chronic myeloid leukemia	44/2658	74/6043	0.00507557	0.180484	406188/100623707/733669/100152215/448810/100233191/100738589/100525363/100524544/100513811/100038019/397078/100512633/100154421/445013/397084/100152997/100125959/100144492/100514612/397550/100156321/100101471/100621090/397340/397584/100154407/100135662/100151828/100739510/102164918/100518131/100192436/397601/100156602/110261113/397536/100620540/100622559/110262035/100518275/100521065/100127355/39…	NFKBIA/PIK3R1/GADD45A/CDKN1A/MYC/MAP2K1/CCND1/CRKL/ABL1/AKT3/TGFBR2/TGFB1/RUNX1/CTBP2/MAPK3/TGFB2/GADD45G/MDM2/CDK4/BRAF/STAT5A/SHC1/IKBKB/GADD45B/STAT5B/CDKN1B/E2F3/CHUK/RB1/PIK3R2/SHC3/PIK3CD/GRB2/ARAF/SOS2/E2F2/BCL2L1/LOC100620540/PIK3CB/CTBP1/MECOM/BAD/IKBKG/TGFB3	ssc:406188/ssc:100623707/ssc:733669/ssc:100152215/ssc:448810/ssc:100233191/ssc:100738589/ssc:100525363/ssc:100524544/ssc:100513811/ssc:100038019/ssc:397078/ssc:100512633/ssc:100154421/ssc:445013/ssc:397084/ssc:100152997/ssc:100125959/ssc:100144492/ssc:100514612/ssc:397550/ssc:100156321/ssc:100101471/ssc:100621090/ssc:397340/ssc:397584/ssc:100154407/ssc:100135662/ssc:100151828/ssc:100739510/ssc:10…	44	26	406188/100623707/733669/100152215/100233191/100513811/397078/100154421/445013/100125959/100514612/397550/100101471/100621090/397340/397584/100135662/100151828/102164918/100518131/397601/100156602/397536/100620540/100521065/397400	18	448810/100738589/100525363/100524544/100038019/100512633/397084/100152997/100144492/100156321/100154407/100739510/100192436/110261113/100622559/110262035/100518275/100127355
ssc04350	TGF-beta signaling pathway	46/2658	78/6043	0.00523986	0.180484	100522839/100621036/448810/100627676/654298/397260/100152462/100038019/397078/100157103/397490/100144508/100625732/100623582/100626978/100510914/100169652/100521305/100522677/100737299/445013/397084/100620215/397086/100511806/100526237/100621443/110257437/100524037/397656/100155304/100515668/100157957/448845/100627243/396691/100624262/100127483/397093/396575/100153296/397447/397400/100517164/4490…	ID1/TFDP1/MYC/SMURF2/ID2/SMAD3/ACVR1B/TGFBR2/TGFB1/BMP2/INHBB/ID4/TGIF1/NBL1/ID3/NEO1/BMPR1A/SMAD7/E2F4/RGMB/MAPK3/TGFB2/CREBBP/TNF/ZFYVE16/FMOD/SMURF1/TGIF2/CUL1/PPP2CA/SMAD2/BMP8A/E2F5/ACVR2B/LTBP1/BMPR1B/SMAD5/BMPR2/INHBA/SP1/RBL1/ROCK1/TGFB3/ZFYVE9/BAMBI/EP300	ssc:100522839/ssc:100621036/ssc:448810/ssc:100627676/ssc:654298/ssc:397260/ssc:100152462/ssc:100038019/ssc:397078/ssc:100157103/ssc:397490/ssc:100144508/ssc:100625732/ssc:100623582/ssc:100626978/ssc:100510914/ssc:100169652/ssc:100521305/ssc:100522677/ssc:100737299/ssc:445013/ssc:397084/ssc:100620215/ssc:397086/ssc:100511806/ssc:100526237/ssc:100621443/ssc:110257437/ssc:100524037/ssc:397656/ssc:10…	46	30	100522839/100627676/654298/397260/100152462/397078/100157103/397490/100625732/100623582/100626978/100510914/100169652/100521305/445013/100620215/397086/100511806/100526237/100621443/110257437/100627243/396691/100127483/396575/100153296/397447/397400/100517164/449001	16	100621036/448810/100038019/100144508/100522677/100737299/397084/100524037/397656/100155304/100515668/100157957/448845/100624262/397093/100156226
ssc05200	Pathways in cancer	225/2658	453/6043	0.00660026	0.183394	397157/406188/100144486/102164419/396913/100623707/100157844/733669/100037272/397590/100153461/100152215/100622590/100521638/100499567/100152368/100513970/100519764/397297/448810/100514115/100233191/397070/100153518/397260/399522/100517053/396681/100738589/100525363/100516641/397028/100156404/100153445/396880/100512581/100156979/100521609/397615/100524544/100513811/100038019/397078/397350/397483/…	VEGFA/NFKBIA/FOS/SLC2A1/JUN/PIK3R1/PIM1/GADD45A/EPAS1/PTGS2/EGLN1/CDKN1A/BIRC3/RASSF5/HES1/EGLN3/RALGDS/PDGFA/PPARD/MYC/FGFR3/MAP2K1/EGFR/STAT6/SMAD3/IL6R/ITGA3/TXNRD1/CCND1/CRKL/ERBB2/HSP90AA1/PGF/WNT7A/CXCL8/LPAR1/TRAF3/F2R/IL13RA1/ABL1/AKT3/TGFBR2/TGFB1/IGF1R/ITGA2/RUNX1/FZD4/BMP2/STAT1/CAMK2D/ETS1/KITLG/FRAT2/LAMA1/PMAIP1/FZD5/IL4R/BRCA2/ARNT2/CCNE2/HMOX1/DLL4/LAMA3/ADCY6/FADD/CTBP2/FOXO1/JUP…	ssc:397157/ssc:406188/ssc:100144486/ssc:102164419/ssc:396913/ssc:100623707/ssc:100157844/ssc:733669/ssc:100037272/ssc:397590/ssc:100153461/ssc:100152215/ssc:100622590/ssc:100521638/ssc:100499567/ssc:100152368/ssc:100513970/ssc:100519764/ssc:397297/ssc:448810/ssc:100514115/ssc:100233191/ssc:397070/ssc:100153518/ssc:397260/ssc:399522/ssc:100517053/ssc:396681/ssc:100738589/ssc:100525363/ssc:10051664…	225	133	397157/406188/100144486/102164419/396913/100623707/100157844/733669/100037272/397590/100153461/100152215/100622590/100521638/100499567/100152368/100513970/100519764/397297/100514115/100233191/397070/100153518/397260/399522/100516641/100156404/396880/100512581/100521609/397615/100513811/397078/397350/397483/100157103/396655/397674/100302363/100625589/397278/100519058/100157219/100152163/100522613/…	92	448810/100517053/396681/100738589/100525363/397028/100153445/100156979/100524544/100038019/100512633/100520319/397509/110256599/397614/100624979/100512048/445512/100511642/595129/397077/100523248/100513840/100136900/100579172/100520433/397084/100152997/594852/397244/100624450/110262227/100144492/414406/396616/100126852/100620994/100517170/102165618/733588/100524037/100153381/100329128/100154407/3…
ssc05166	Human T-cell leukemia virus 1 infection	107/2658	203/6043	0.00681804	0.183394	100316849/406188/100520726/100144486/102164419/396913/100623707/100154449/100152215/448810/100233191/397260/100738589/100520402/100144302/100513811/100038019/397078/100302363/100520468/397395/100512048/100626141/397655/100152087/100522613/100525205/100523248/100515635/396750/100621739/100622609/100156660/445013/100621206/397084/100157729/100620215/100153932/100520100/397202/100144492/397330/39708…	ZFP36/NFKBIA/EGR1/FOS/SLC2A1/JUN/PIK3R1/ETS2/CDKN1A/MYC/MAP2K1/SMAD3/CCND1/MAP3K14/ATF4/AKT3/TGFBR2/TGFB1/ETS1/CREB3L2/CD40/CCNE2/ELK4/RAN/ANAPC5/ADCY6/FOSL1/CCNE1/CREB5/ICAM1/CDC16/RELB/TLN2/MAPK3/CRTC3/TGFB2/DLG1/CREBBP/FDPS/MAP2K4/JAK1/CDK4/XPO1/TNF/RANBP1/STAT5A/CDKN2C/IKBKB/STAT5B/ADCY7/VDAC3/SLC25A6/BUB3/SPI1/BUB1B/ATR/PPP3R1/TLN1/E2F3/SMAD2/ANAPC4/CALR/PPP3CA/CHUK/RB1/CCND3/GPS2/PIK3R2/SLC…	ssc:100316849/ssc:406188/ssc:100520726/ssc:100144486/ssc:102164419/ssc:396913/ssc:100623707/ssc:100154449/ssc:100152215/ssc:448810/ssc:100233191/ssc:397260/ssc:100738589/ssc:100520402/ssc:100144302/ssc:100513811/ssc:100038019/ssc:397078/ssc:100302363/ssc:100520468/ssc:397395/ssc:100512048/ssc:100626141/ssc:397655/ssc:100152087/ssc:100522613/ssc:100525205/ssc:100523248/ssc:100515635/ssc:396750/ssc…	107	58	100316849/406188/100520726/100144486/102164419/396913/100623707/100154449/100152215/100233191/397260/100513811/397078/100302363/100520468/397395/100152087/100522613/100525205/100515635/396750/445013/100157729/100620215/397202/397330/397086/397550/100101471/397340/397651/403155/414912/102164975/100157220/100518619/397241/100135662/100151828/100517196/100513491/100518131/100158082/100526021/1001350…	49	448810/100738589/100520402/100144302/100038019/100512048/100626141/397655/100523248/100621739/100622609/100156660/100621206/397084/100153932/100520100/100144492/100151896/100515210/100620994/100156053/100516227/100627903/100154407/100155304/100381266/780426/100518514/100739510/100621776/100155743/399500/110259740/100514391/100523662/100125545/100515014/110261113/100621961/100302364/100622559/1021…
ssc04218	Cellular senescence	79/2658	148/6043	0.012572	0.21677	100624279/396945/100623707/733669/100513591/397094/100152215/100521638/448812/448810/100233191/397260/397454/100738589/396880/733621/100513811/100038019/397078/110256149/100302363/100517279/100737380/100512048/397077/100523248/100522677/397027/445013/396838/397084/100152997/100125959/100144492/100627715/100627515/100625946/100621090/397651/403155/100515957/100516227/100627903/100127359/100521986/…	ZFP36L1/SERPINE1/PIK3R1/GADD45A/ZFP36L2/IL1A/CDKN1A/RASSF5/IGFBP3/MYC/MAP2K1/SMAD3/ITPR1/CCND1/CXCL8/FOXO3/AKT3/TGFBR2/TGFB1/MAP2K3/ETS1/ITPR2/CDC25A/CCNE2/FOXO1/CCNE1/E2F4/CAPN1/MAPK3/CALM3/TGFB2/GADD45G/MDM2/CDK4/RBL2/HIPK2/MAP2K6/GADD45B/VDAC3/SLC25A6/PPID/ATR/PPP3R1/MTOR/MAPKAPK2/E2F3/SMAD2/HIPK1/LIN37/PPP3CA/E2F5/RAD9A/RB1/CCND3/PIK3R2/SLC25A4/HUS1/IL6/PIK3CD/PPP3CC/HIPK3/TRPM7/RBL1/SQSTM1/E…	ssc:100624279/ssc:396945/ssc:100623707/ssc:733669/ssc:100513591/ssc:397094/ssc:100152215/ssc:100521638/ssc:448812/ssc:448810/ssc:100233191/ssc:397260/ssc:397454/ssc:100738589/ssc:396880/ssc:733621/ssc:100513811/ssc:100038019/ssc:397078/ssc:110256149/ssc:100302363/ssc:100517279/ssc:100737380/ssc:100512048/ssc:397077/ssc:100523248/ssc:100522677/ssc:397027/ssc:445013/ssc:396838/ssc:397084/ssc:100152…	79	49	100624279/396945/100623707/733669/100513591/397094/100152215/100521638/448812/100233191/397260/397454/396880/733621/100513811/397078/100302363/100517279/397027/445013/396838/100125959/100627715/100627515/100625946/100621090/397651/403155/100127359/100521986/100156877/397241/100151828/100517196/100192318/100518131/100158082/100515770/100169932/100153296/100511027/100157000/100157842/100101922/3974…	30	448810/100738589/100038019/110256149/100737380/100512048/397077/100523248/100522677/397084/100152997/100144492/100515957/100516227/100627903/100154407/100155304/100628065/100157957/100512330/780426/100739510/399500/100518718/110261113/751859/100153233/100622559/100156630/100516687
ssc05211	Renal cell carcinoma	38/2658	65/6043	0.0128712	0.21677	397157/102164419/396913/100623707/100037272/100153461/100152215/100152368/100511026/100233191/100153981/100525363/100513811/397078/100302363/100157219/100154743/396653/445013/397084/100620215/100514612/100153381/100511735/100739510/100627149/397484/100518131/100192436/397601/396696/100156602/100512186/100620540/100622559/100521065/397400/100156226	VEGFA/SLC2A1/JUN/PIK3R1/EPAS1/EGLN1/CDKN1A/EGLN3/GAB1/MAP2K1/PAK6/CRKL/AKT3/TGFB1/ETS1/ARNT2/PRCC/ARNT/MAPK3/TGFB2/CREBBP/BRAF/ELOC/RAPGEF1/PIK3R2/RAC1/TGFA/PIK3CD/GRB2/ARAF/HIF1A/SOS2/CUL2/LOC100620540/PIK3CB/BAD/TGFB3/EP300	ssc:397157/ssc:102164419/ssc:396913/ssc:100623707/ssc:100037272/ssc:100153461/ssc:100152215/ssc:100152368/ssc:100511026/ssc:100233191/ssc:100153981/ssc:100525363/ssc:100513811/ssc:397078/ssc:100302363/ssc:100157219/ssc:100154743/ssc:396653/ssc:445013/ssc:397084/ssc:100620215/ssc:100514612/ssc:100153381/ssc:100511735/ssc:100739510/ssc:100627149/ssc:397484/ssc:100518131/ssc:100192436/ssc:397601/ssc…	38	27	397157/102164419/396913/100623707/100037272/100153461/100152215/100152368/100511026/100233191/100513811/397078/100302363/100157219/396653/445013/100620215/100514612/100511735/100518131/397601/396696/100156602/100512186/100620540/100521065/397400	11	100153981/100525363/100154743/397084/100153381/100739510/100627149/397484/100192436/100622559/100156226
ssc04390	Hippo signaling pathway	74/2658	138/6043	0.0134521	0.21677	396945/100522839/448810/654298/397260/100626166/100738589/100523244/100153445/397668/100152141/100038019/397078/100520319/100157103/100155504/100523057/414396/100738579/100519058/100524741/100511431/100152085/102165390/100514201/100524203/100158213/100169652/100521305/100151957/100579172/100522573/397084/100157729/100519863/110262227/100126852/397089/100516830/100048953/397653/100513827/100512009…	SERPINE1/ID1/MYC/ID2/SMAD3/AJUBA/CCND1/LOC100523244/WNT7A/AREG/CTGF/TGFBR2/TGFB1/FZD4/BMP2/YWHAH/YWHAG/ACTB/LIMD1/FZD5/STK3/CRB2/TEAD4/TP73/FRMD1/PATJ/AMOT/BMPR1A/SMAD7/PARD6B/APC2/WWTR1/TGFB2/DLG1/TP53BP2/FZD1/GSK3B/PPP2R2B/RASSF1/CDH1/ACTG1/WWC1/PARD3/LLGL1/PPP2CA/DLG3/SMAD2/LATS2/WNT5A/TEAD2/CSNK1D/BMP8A/AXIN2/AXIN1/CCND3/BMPR1B/APC/WNT10B/BMPR2/MOB1B/DVL2/BTRC/WNT16/DVL1/MOB1A/YWHAB/FZD3/SAV1…	ssc:396945/ssc:100522839/ssc:448810/ssc:654298/ssc:397260/ssc:100626166/ssc:100738589/ssc:100523244/ssc:100153445/ssc:397668/ssc:100152141/ssc:100038019/ssc:397078/ssc:100520319/ssc:100157103/ssc:100155504/ssc:100523057/ssc:414396/ssc:100738579/ssc:100519058/ssc:100524741/ssc:100511431/ssc:100152085/ssc:102165390/ssc:100514201/ssc:100524203/ssc:100158213/ssc:100169652/ssc:100521305/ssc:100151957/…	74	38	396945/100522839/654298/397260/100523244/397668/100152141/397078/100157103/100519058/100524741/100511431/100514201/100524203/100169652/100521305/100151957/100522573/100157729/100519863/397089/100516830/100048953/100512009/110256128/100516124/100625350/100739604/396691/100127483/100625452/100157842/100525170/100153078/100156165/397657/397400/100174945	36	448810/100626166/100738589/100153445/100038019/100520319/100155504/100523057/414396/100738579/100152085/102165390/100158213/100579172/397084/110262227/100126852/397653/100513827/397656/100155304/100415907/100627056/100625051/100515668/100523725/780426/100517932/100126276/100517174/100511484/100738341/100153160/100525351/100520699/100623646
ssc04120	Ubiquitin mediated proteolysis	71/2658	132/6043	0.0139852	0.21677	100622590/100152436/100627676/100517903/106505457/100737018/100519047/100519005/493186/100514334/100157625/100152087/100144769/100518586/100136900/100154268/100621739/100626356/100125959/100512083/100739612/100522828/497234/100517442/100512547/100621443/100739402/100524037/100153381/100329128/100141398/100519842/100518619/100157435/100525439/100523610/100624971/100517862/110261061/396629/10051345…	BIRC3/RHOBTB2/SMURF2/HERC3/TRIM37/HERC2/UBE2O/PIAS1/SOCS3/SYVN1/UBR5/ANAPC5/PRPF19/UBE2QL1/KEAP1/UBE2L3/CDC16/UBE2H/MDM2/NEDD4L/UBA2/UBE2G1/FZR1/HUWE1/UBA6/SMURF1/KLHL9/CUL1/ELOC/SKP2/CUL7/UBE2N/ANAPC4/UBE3B/UBA1/UBE2J2/PIAS4/UBE2F/UBE2S/TRAF6/CUL4B/KLHL13/HERC1/UBE2I/ANAPC7/TRIM32/SOCS1/PIAS3/UBE2M/CDC34/RCHY1/AIRE/RFWD2/FBXO2/UBE2G2/DDB1/UBE4B/RNF7/CDC23/CUL2/CDC26/BTRC/PPIL2/UBE2D3/UBE2D4/UBE2…	ssc:100622590/ssc:100152436/ssc:100627676/ssc:100517903/ssc:106505457/ssc:100737018/ssc:100519047/ssc:100519005/ssc:493186/ssc:100514334/ssc:100157625/ssc:100152087/ssc:100144769/ssc:100518586/ssc:100136900/ssc:100154268/ssc:100621739/ssc:100626356/ssc:100125959/ssc:100512083/ssc:100739612/ssc:100522828/ssc:497234/ssc:100517442/ssc:100512547/ssc:100621443/ssc:100739402/ssc:100524037/ssc:100153381…	71	37	100622590/100627676/100517903/106505457/100737018/100519047/100519005/493186/100157625/100152087/100626356/100125959/100512083/100739612/100517442/100512547/100621443/100141398/100518619/100157435/100525439/100513454/100519287/100153537/100307052/100511878/100621659/100520856/100511640/100522239/100737278/100512186/100157842/100157972/100157336/100519034/100156796	34	100152436/100514334/100144769/100518586/100136900/100154268/100621739/100522828/497234/100739402/100524037/100153381/100329128/100519842/100523610/100624971/100517862/110261061/396629/100533196/100155743/100737405/100621774/100620788/100038006/100624139/100514874/100515014/100621961/780418/100524597/100153133/780416/100515263
ssc05212	Pancreatic cancer	41/2658	72/6043	0.0177996	0.239908	397157/100623707/733669/100152215/100513970/100233191/397070/397260/100738589/100516641/100513811/100038019/397078/396655/100624979/445013/397084/100152997/397202/100144492/100514612/100101471/100621090/100127359/100154407/100155304/100135662/100151828/100739510/100627149/397484/100518131/397601/733648/110261113/397536/100622559/100521065/100521736/100127355/397400	VEGFA/PIK3R1/GADD45A/CDKN1A/RALGDS/MAP2K1/EGFR/SMAD3/CCND1/ERBB2/AKT3/TGFBR2/TGFB1/STAT1/BRCA2/MAPK3/TGFB2/GADD45G/JAK1/CDK4/BRAF/IKBKB/GADD45B/MTOR/E2F3/SMAD2/CHUK/RB1/PIK3R2/RAC1/TGFA/PIK3CD/ARAF/STAT3/E2F2/BCL2L1/PIK3CB/BAD/MAPK10/IKBKG/TGFB3	ssc:397157/ssc:100623707/ssc:733669/ssc:100152215/ssc:100513970/ssc:100233191/ssc:397070/ssc:397260/ssc:100738589/ssc:100516641/ssc:100513811/ssc:100038019/ssc:397078/ssc:396655/ssc:100624979/ssc:445013/ssc:397084/ssc:100152997/ssc:397202/ssc:100144492/ssc:100514612/ssc:100101471/ssc:100621090/ssc:100127359/ssc:100154407/ssc:100155304/ssc:100135662/ssc:100151828/ssc:100739510/ssc:100627149/ssc:39…	41	26	397157/100623707/733669/100152215/100513970/100233191/397070/397260/100516641/100513811/397078/396655/445013/397202/100514612/100101471/100621090/100127359/100135662/100151828/100518131/397601/397536/100521065/100521736/397400	15	100738589/100038019/100624979/397084/100152997/100144492/100154407/100155304/100739510/100627149/397484/733648/110261113/100622559/100127355
ssc05219	Bladder cancer	23/2658	37/6043	0.0196135	0.253341	397157/397564/100152215/448810/100514115/100233191/397070/100738589/100516641/396880/445013/100125959/100144492/100514612/100516830/100048953/100154503/100154407/100151828/397391/397601/110261113/100624415	VEGFA/HBEGF/CDKN1A/MYC/FGFR3/MAP2K1/EGFR/CCND1/ERBB2/CXCL8/MAPK3/MDM2/CDK4/BRAF/RASSF1/CDH1/SRC/E2F3/RB1/MMP2/ARAF/E2F2/DAPK3	ssc:397157/ssc:397564/ssc:100152215/ssc:448810/ssc:100514115/ssc:100233191/ssc:397070/ssc:100738589/ssc:100516641/ssc:396880/ssc:445013/ssc:100125959/ssc:100144492/ssc:100514612/ssc:100516830/ssc:100048953/ssc:100154503/ssc:100154407/ssc:100151828/ssc:397391/ssc:397601/ssc:110261113/ssc:100624415	23	17	397157/397564/100152215/100514115/100233191/397070/100516641/396880/445013/100125959/100514612/100516830/100048953/100154503/100151828/397391/397601	6	448810/100738589/100144492/100154407/110261113/100624415
ssc04380	Osteoclast differentiation	57/2658	105/6043	0.02073	0.257052	100523358/406188/110261009/100144486/100623777/396913/100623707/397094/110259314/397063/100233191/100513532/100520402/100513811/100038019/397078/396655/404277/100624570/493186/397569/100525205/100513840/100622609/100513084/445013/397084/397202/397086/100625946/100101471/100622710/414902/414912/100627903/397414/494566/397241/100135662/396629/397671/100739510/100135663/100627149/100307052/100126864…	JUNB/NFKBIA/FOSB/FOS/FOSL2/JUN/PIK3R1/IL1A/JUND/ITGB3/MAP2K1/FHL2/MAP3K14/AKT3/TGFBR2/TGFB1/STAT1/TEC/CYLD/SOCS3/CTSK/FOSL1/TRAF2/RELB/CSF1/MAPK3/TGFB2/JAK1/TNF/MAP2K6/IKBKB/LOC100622710/MITF/SPI1/PPP3R1/ACP5/SIRPA/PPP3CA/CHUK/TRAF6/PPARG/PIK3R2/MAP3K7/RAC1/SOCS1/IFNGR2/PIK3CD/GRB2/PPP3CC/SQSTM1/TYK2/PIK3CB/MAPK14/CYBA/IL1R1/MAPK10/IKBKG	ssc:100523358/ssc:406188/ssc:110261009/ssc:100144486/ssc:100623777/ssc:396913/ssc:100623707/ssc:397094/ssc:110259314/ssc:397063/ssc:100233191/ssc:100513532/ssc:100520402/ssc:100513811/ssc:100038019/ssc:397078/ssc:396655/ssc:404277/ssc:100624570/ssc:493186/ssc:397569/ssc:100525205/ssc:100513840/ssc:100622609/ssc:100513084/ssc:445013/ssc:397084/ssc:397202/ssc:397086/ssc:100625946/ssc:100101471/ssc:…	57	39	100523358/406188/110261009/100144486/100623777/396913/100623707/397094/110259314/397063/100233191/100513811/397078/396655/404277/100624570/493186/100525205/100513084/445013/397202/397086/100625946/100101471/414902/414912/397414/397241/100135662/397671/100135663/100307052/100126864/100518131/100158082/397363/397507/100626904/100521736	18	100513532/100520402/100038019/397569/100513840/100622609/397084/100622710/100627903/494566/396629/100739510/100627149/100192436/100518718/100622559/100156630/100127355
ssc04933	AGE-RAGE signaling pathway in diabetic complications	51/2658	93/6043	0.0220692	0.26043	396677/397157/100520726/396945/396913/100623707/100157844/397094/397260/100738589/100521111/396880/100513811/100038019/397078/396655/100627099/397077/396915/397119/396750/397620/445013/100524932/397084/397244/100144492/397086/397550/100515336/100157642/397340/100738123/100152679/397584/100155304/100622955/100739510/100627149/399500/100518131/397391/100153454/733648/100157641/100622559/100156630/1…	F3/VEGFA/EGR1/SERPINE1/JUN/PIK3R1/PIM1/IL1A/SMAD3/CCND1/PLCD3/CXCL8/AKT3/TGFBR2/TGFB1/STAT1/PLCD1/FOXO1/EDN1/PLCD4/ICAM1/FN1/MAPK3/PRKCE/TGFB2/CASP3/CDK4/TNF/STAT5A/COL4A1/THBD/STAT5B/COL1A1/PLCB1/CDKN1B/SMAD2/PRKCD/PIK3R2/RAC1/IL6/PIK3CD/MMP2/COL4A2/STAT3/PLCB2/PIK3CB/MAPK14/MAPK10/VEGFC/TGFB3/DIAPH1	ssc:396677/ssc:397157/ssc:100520726/ssc:396945/ssc:396913/ssc:100623707/ssc:100157844/ssc:397094/ssc:397260/ssc:100738589/ssc:100521111/ssc:396880/ssc:100513811/ssc:100038019/ssc:397078/ssc:396655/ssc:100627099/ssc:397077/ssc:396915/ssc:397119/ssc:396750/ssc:397620/ssc:445013/ssc:100524932/ssc:397084/ssc:397244/ssc:100144492/ssc:397086/ssc:397550/ssc:100515336/ssc:100157642/ssc:397340/ssc:1007381…	51	35	396677/397157/100520726/396945/396913/100623707/100157844/397094/397260/100521111/396880/100513811/397078/396655/100627099/396915/396750/397620/445013/100524932/397086/397550/100515336/397340/100738123/100152679/397584/100622955/100518131/397391/100153454/100157641/100521736/397400/100511072	16	100738589/100038019/397077/397119/397084/397244/100144492/100157642/100155304/100739510/100627149/399500/733648/100622559/100156630/100525960
ssc05210	Colorectal cancer	47/2658	85/6043	0.0228377	0.26043	100144486/396913/100623707/733669/100152215/100620969/100513970/448810/100233191/397070/397260/100738589/397668/100513811/100038019/397078/397278/100579172/445013/397084/100152997/397244/100624450/100514612/100126852/100188978/100621090/396632/100127359/100155304/100739604/100523725/100337661/100170131/100739510/100627149/100517932/397484/100518131/100192436/397601/100156602/100622559/100521065/1…	FOS/JUN/PIK3R1/GADD45A/CDKN1A/EREG/RALGDS/MYC/MAP2K1/EGFR/SMAD3/CCND1/AREG/AKT3/TGFBR2/TGFB1/PMAIP1/APC2/MAPK3/TGFB2/GADD45G/CASP3/MSH6/BRAF/GSK3B/APPL1/GADD45B/BCL2L11/MTOR/SMAD2/AXIN2/AXIN1/MSH2/CYCS/PIK3R2/RAC1/APC/TGFA/PIK3CD/GRB2/ARAF/SOS2/PIK3CB/BAD/MAPK10/CTNNB1/TGFB3	ssc:100144486/ssc:396913/ssc:100623707/ssc:733669/ssc:100152215/ssc:100620969/ssc:100513970/ssc:448810/ssc:100233191/ssc:397070/ssc:397260/ssc:100738589/ssc:397668/ssc:100513811/ssc:100038019/ssc:397078/ssc:397278/ssc:100579172/ssc:445013/ssc:397084/ssc:100152997/ssc:397244/ssc:100624450/ssc:100514612/ssc:100126852/ssc:100188978/ssc:100621090/ssc:396632/ssc:100127359/ssc:100155304/ssc:100739604/s…	47	29	100144486/396913/100623707/733669/100152215/100620969/100513970/100233191/397070/397260/397668/100513811/397078/397278/445013/100514612/100188978/100621090/396632/100127359/100739604/100337661/100518131/397601/100156602/100521065/100521736/397657/397400	18	448810/100738589/100038019/100579172/397084/100152997/397244/100624450/100126852/100155304/100523725/100170131/100739510/100627149/100517932/397484/100192436/100622559
ssc05161	Hepatitis B	77/2658	147/6043	0.0235227	0.26043	406188/100144486/396913/100623707/100152215/448810/100233191/100153518/397260/396880/100156979/100144302/100513811/100038019/397078/110256149/396655/692192/100520468/100512048/100515940/595129/100523248/100515635/445013/397084/594852/397244/100620215/100520100/397202/397086/100514612/396606/397550/100037937/100625946/100101471/397340/100154503/397651/396723/100517288/100519508/100154407/100155304…	NFKBIA/FOS/JUN/PIK3R1/CDKN1A/MYC/MAP2K1/STAT6/SMAD3/CXCL8/TRAF3/ATF4/AKT3/TGFBR2/TGFB1/MAP2K3/STAT1/PCNA/CREB3L2/CCNE2/DDX3X/FADD/CCNE1/CREB5/MAPK3/TGFB2/BID/CASP3/CREBBP/MAP2K4/JAK1/TNF/BRAF/IRAK1/STAT5A/TLR3/MAP2K6/IKBKB/STAT5B/SRC/VDAC3/DDX58/HSPG2/IKBKE/E2F3/SMAD2/TBK1/APAF1/CHUK/RB1/TRAF6/CYCS/PIK3R2/MAP3K7/PRKCG/IL6/CASP10/PIK3CD/GRB2/ARAF/DDB1/STAT3/SOS2/E2F2/TIRAP/TYK2/IRF7/PIK3CB/MAPK14/…	ssc:406188/ssc:100144486/ssc:396913/ssc:100623707/ssc:100152215/ssc:448810/ssc:100233191/ssc:100153518/ssc:397260/ssc:396880/ssc:100156979/ssc:100144302/ssc:100513811/ssc:100038019/ssc:397078/ssc:110256149/ssc:396655/ssc:692192/ssc:100520468/ssc:100512048/ssc:100515940/ssc:595129/ssc:100523248/ssc:100515635/ssc:445013/ssc:397084/ssc:594852/ssc:397244/ssc:100620215/ssc:100520100/ssc:397202/ssc:397…	77	46	406188/100144486/396913/100623707/100152215/100233191/100153518/397260/396880/100513811/397078/396655/100520468/100515940/100515635/445013/100620215/397202/397086/100514612/397550/100037937/100625946/100101471/397340/100154503/397651/396723/100517288/100125828/100513283/100135662/100151828/100135663/100518074/100154896/100518131/397601/100522239/100156602/397363/100037289/100521065/100521736/1005…	31	448810/100156979/100144302/100038019/110256149/692192/100512048/595129/100523248/397084/594852/397244/100520100/396606/100519508/100154407/100155304/396629/100170131/100739510/399500/100192436/733648/110261113/100514174/100622559/100156630/100153160/100127355/100156226/100522979
ssc04066	HIF-1 signaling pathway	48/2658	88/6043	0.0289802	0.299616	397157/396945/102164419/100623707/100517077/100152344/100286871/100153461/100152215/396755/100152368/494561/100516289/100233191/397070/399522/100738870/100516641/100513811/397350/396823/397674/100101924/445512/100522855/396915/396653/397062/445013/100620215/100153381/397584/100127359/396763/100153520/100739510/100518074/399500/100157750/100038030/100126864/100518131/733648/396696/100512186/100622…	VEGFA/SERPINE1/SLC2A1/PIK3R1/MKNK2/HK1/PDK1/EGLN1/CDKN1A/INSR/EGLN3/HK2/PFKFB3/MAP2K1/EGFR/IL6R/ENO1/ERBB2/AKT3/IGF1R/GAPDH/CAMK2D/EIF4E2/HMOX1/HK3/EDN1/ARNT/TFRC/MAPK3/CREBBP/ELOC/CDKN1B/MTOR/FLT1/HKDC1/PIK3R2/PRKCG/IL6/ENO2/EIF4E/IFNGR2/PIK3CD/STAT3/HIF1A/CUL2/PIK3CB/EP300/MKNK1	ssc:397157/ssc:396945/ssc:102164419/ssc:100623707/ssc:100517077/ssc:100152344/ssc:100286871/ssc:100153461/ssc:100152215/ssc:396755/ssc:100152368/ssc:494561/ssc:100516289/ssc:100233191/ssc:397070/ssc:399522/ssc:100738870/ssc:100516641/ssc:100513811/ssc:397350/ssc:396823/ssc:397674/ssc:100101924/ssc:445512/ssc:100522855/ssc:396915/ssc:396653/ssc:397062/ssc:445013/ssc:100620215/ssc:100153381/ssc:397…	48	35	397157/396945/102164419/100623707/100517077/100152344/100286871/100153461/100152215/396755/100152368/494561/100516289/100233191/397070/399522/100738870/100516641/100513811/397350/396823/397674/396915/396653/445013/100620215/397584/100127359/100153520/100518074/100157750/100126864/100518131/396696/100512186	13	100101924/445512/100522855/397062/100153381/396763/100739510/399500/100038030/733648/100622559/100156226/100233194
ssc04068	FoxO signaling pathway	63/2658	119/6043	0.0294577	0.299616	100624868/100523979/100625739/100623707/733669/100144531/100152215/396755/100462751/100233191/397070/397251/397260/100738589/100523244/733621/100513811/100038019/397078/397350/100174959/397077/445013/397084/110255858/100156549/100152997/733657/100620215/100125959/100627715/100514612/100286877/100101471/100621090/396632/397584/100329128/100511070/100155304/733705/100512213/100135662/100739510/3995…	BNIP3/CCNG2/SGK1/PIK3R1/GADD45A/PCK1/CDKN1A/INSR/GABARAPL1/MAP2K1/EGFR/PLK2/SMAD3/CCND1/LOC100523244/FOXO3/AKT3/TGFBR2/TGFB1/IGF1R/KLF2/FOXO1/MAPK3/TGFB2/IRS2/BCL6/GADD45G/FBXO32/CREBBP/MDM2/RBL2/BRAF/PRMT1/IKBKB/GADD45B/BCL2L11/CDKN1B/SKP2/HOMER1/SMAD2/FOXO4/STK11/CHUK/PIK3R2/IL6/PIK3CD/GRB2/PCK2/ARAF/PLK1/STAT3/SOS2/SIRT1/PIK3CB/ATM/MAPK14/MAPK10/HOMER3/SETD7/TGFB3/CDKN2D/EP300/PTEN	ssc:100624868/ssc:100523979/ssc:100625739/ssc:100623707/ssc:733669/ssc:100144531/ssc:100152215/ssc:396755/ssc:100462751/ssc:100233191/ssc:397070/ssc:397251/ssc:397260/ssc:100738589/ssc:100523244/ssc:733621/ssc:100513811/ssc:100038019/ssc:397078/ssc:397350/ssc:100174959/ssc:397077/ssc:445013/ssc:397084/ssc:110255858/ssc:100156549/ssc:100152997/ssc:733657/ssc:100620215/ssc:100125959/ssc:100627715/s…	63	41	100624868/100523979/100623707/733669/100144531/100152215/396755/100462751/100233191/397070/397260/100523244/733621/100513811/397078/397350/445013/110255858/100156549/733657/100620215/100125959/100627715/100514612/100101471/100621090/396632/397584/100511070/733705/100135662/100518131/403165/397601/100156602/100101922/100521736/100526210/397400/100525560/100156264	22	100625739/397251/100738589/100038019/100174959/397077/397084/100152997/100286877/100329128/100155304/100512213/100739510/399500/100192436/396953/733648/751859/100622559/100156630/100626704/100156226
ssc01521	EGFR tyrosine kinase inhibitor resistance	41/2658	74/6043	0.0309281	0.299616	397157/100623707/100525045/100519764/100514115/100511026/100233191/397070/399522/100516641/733621/100513811/397350/102164569/100101924/100526136/445013/396762/397202/100514612/100126852/100156321/100519331/100154503/396632/100127359/100739510/100518074/399500/102164918/100038030/397484/100518131/100192436/397601/733648/100156602/397536/100622559/100521065/100156264	VEGFA/PIK3R1/ERBB3/PDGFA/FGFR3/GAB1/MAP2K1/EGFR/IL6R/ERBB2/FOXO3/AKT3/IGF1R/NRG1/EIF4E2/NF1/MAPK3/FGFR2/JAK1/BRAF/GSK3B/SHC1/GAS6/SRC/BCL2L11/MTOR/PIK3R2/PRKCG/IL6/SHC3/EIF4E/TGFA/PIK3CD/GRB2/ARAF/STAT3/SOS2/BCL2L1/PIK3CB/BAD/PTEN	ssc:397157/ssc:100623707/ssc:100525045/ssc:100519764/ssc:100514115/ssc:100511026/ssc:100233191/ssc:397070/ssc:399522/ssc:100516641/ssc:733621/ssc:100513811/ssc:397350/ssc:102164569/ssc:100101924/ssc:100526136/ssc:445013/ssc:396762/ssc:397202/ssc:100514612/ssc:100126852/ssc:100156321/ssc:100519331/ssc:100154503/ssc:396632/ssc:100127359/ssc:100739510/ssc:100518074/ssc:399500/ssc:102164918/ssc:10003…	41	30	397157/100623707/100525045/100519764/100514115/100511026/100233191/397070/399522/100516641/733621/100513811/397350/100526136/445013/396762/397202/100514612/100519331/100154503/396632/100127359/100518074/102164918/100518131/397601/100156602/397536/100521065/100156264	11	102164569/100101924/100126852/100156321/100739510/399500/100038030/397484/100192436/733648/100622559
ssc04210	Apoptosis	67/2658	129/6043	0.0404819	0.353539	406188/100144486/396913/100623707/733669/100624226/100622590/100233191/397454/100620983/100520402/100144302/100513811/100517279/414396/100127131/397278/100738968/100521910/100240743/397569/595129/100522387/100524751/100513840/397027/445013/100152997/594852/397244/397086/100520004/397648/100521118/100135051/396926/100101471/397653/100621090/733594/396632/100513342/100737977/100513283/100135662/100…	NFKBIA/FOS/JUN/PIK3R1/GADD45A/LOC100624226/BIRC3/MAP2K1/ITPR1/LMNB2/MAP3K14/ATF4/AKT3/ITPR2/ACTB/LOC100127131/PMAIP1/NGF/PTPN13/DDIT3/CTSK/FADD/CTSC/RIPK1/TRAF2/CAPN1/MAPK3/GADD45G/BID/CASP3/TNF/CTSF/MCL1/CASP2/TUBA1A/CTSV/IKBKB/ACTG1/GADD45B/TUBA1B/BCL2L11/LMNB1/LOC100737977/APAF1/CHUK/LOC100510930/CTSB/CTSD/CYCS/PIK3R2/SPTAN1/CASP10/CASP7/PIK3CD/CTSO/EIF2AK3/DAXX/BCL2L1/PIK3CB/ATM/BAD/LOC100158…	ssc:406188/ssc:100144486/ssc:396913/ssc:100623707/ssc:733669/ssc:100624226/ssc:100622590/ssc:100233191/ssc:397454/ssc:100620983/ssc:100520402/ssc:100144302/ssc:100513811/ssc:100517279/ssc:414396/ssc:100127131/ssc:397278/ssc:100738968/ssc:100521910/ssc:100240743/ssc:397569/ssc:595129/ssc:100522387/ssc:100524751/ssc:100513840/ssc:397027/ssc:445013/ssc:100152997/ssc:594852/ssc:397244/ssc:397086/ssc:…	67	40	406188/100144486/396913/100623707/733669/100624226/100622590/100233191/397454/100513811/100517279/397278/100738968/100521910/100240743/397027/445013/397086/100520004/397648/396926/100101471/100621090/396632/100737977/100513283/100135662/100037961/494568/100049693/100154896/100156777/100518131/100737564/100513348/397536/100101922/100521065/100521736/100518917	27	100620983/100520402/100144302/414396/100127131/397569/595129/100522387/100524751/100513840/100152997/594852/397244/100521118/100135051/397653/733594/100513342/100510930/100170131/100739510/100524813/100622559/100158003/100127355/100151951/100514888
ssc04668	TNF signaling pathway	52/2658	98/6043	0.0429457	0.353539	100523358/406188/100144486/100622156/396913/100623707/397590/100622590/399503/414904/396611/100233191/100037306/553951/100156979/100520402/100144302/100513811/110256149/396613/100520468/493186/595129/100524751/100513840/396915/100515635/396750/100513084/445013/100622217/397244/100738193/100520100/397086/396616/100625946/100101471/100624497/100135662/100739510/100135663/399500/100154896/100156777/…	JUNB/NFKBIA/FOS/TNFAIP3/JUN/PIK3R1/PTGS2/BIRC3/LIF/CXCL2/IRF1/MAP2K1/TNFRSF1B/CCL20/TRAF3/MAP3K14/ATF4/AKT3/MAP2K3/CCL5/CREB3L2/SOCS3/FADD/RIPK1/TRAF2/EDN1/CREB5/ICAM1/CSF1/MAPK3/MAP3K8/CASP3/BCL3/MAP2K4/TNF/TRAF5/MAP2K6/IKBKB/DNM1L/CHUK/PIK3R2/MAP3K7/IL6/CASP10/CASP7/PIK3CD/PIK3CB/MAPK14/MAPK10/IKBKG/IL15/CREB3L3	ssc:100523358/ssc:406188/ssc:100144486/ssc:100622156/ssc:396913/ssc:100623707/ssc:397590/ssc:100622590/ssc:399503/ssc:414904/ssc:396611/ssc:100233191/ssc:100037306/ssc:553951/ssc:100156979/ssc:100520402/ssc:100144302/ssc:100513811/ssc:110256149/ssc:396613/ssc:100520468/ssc:493186/ssc:595129/ssc:100524751/ssc:100513840/ssc:396915/ssc:100515635/ssc:396750/ssc:100513084/ssc:445013/ssc:100622217/ssc:…	52	35	100523358/406188/100144486/100622156/396913/100623707/397590/100622590/399503/414904/396611/100233191/100037306/553951/100513811/396613/100520468/493186/396915/100515635/396750/100513084/445013/100622217/100738193/397086/100625946/100101471/100624497/100135662/100135663/100154896/100156777/100518131/100521736	17	100156979/100520402/100144302/110256149/595129/100524751/100513840/397244/100520100/396616/100739510/399500/100622559/100156630/100127355/397683/100522979
ssc04010	MAPK signaling pathway	126/2658	256/6043	0.048814	0.378309	100522469/397157/100144486/396913/100511890/100144501/733669/397094/100517077/100525045/100622968/396755/100620969/110259314/100519764/396648/448810/100514115/100233191/397070/100155923/100621234/100525363/100516641/100156404/100515448/397668/100624059/100514374/100524021/100520402/100519006/100144302/100513811/100038019/397078/397350/110256149/397509/100517416/102164433/100738968/100524741/10052…	DUSP1/VEGFA/FOS/JUN/HSPA8/EFNA1/GADD45A/IL1A/MKNK2/ERBB3/DUSP6/INSR/EREG/JUND/PDGFA/HSP70.2/MYC/FGFR3/MAP2K1/EGFR/EFNA3/MAP3K2/CRKL/ERBB2/PGF/MAP3K13/AREG/TAOK2/DUSP4/CACNB3/MAP3K14/DUSP9/ATF4/AKT3/TGFBR2/TGFB1/IGF1R/MAP2K3/KITLG/DUSP10/MAPK7/NGF/STK3/EPHA2/DDIT3/ELK4/MAPK8IP3/MAPKAPK3/TRAF2/FLNC/CD14/RELB/NF1/CSF1/MAPK3/MAP3K11/TGFB2/MAP3K8/DUSP7/FLNB/GADD45G/FGFR2/MAP4K3/CASP3/MAP2K4/TNF/IL1RAP…	ssc:100522469/ssc:397157/ssc:100144486/ssc:396913/ssc:100511890/ssc:100144501/ssc:733669/ssc:397094/ssc:100517077/ssc:100525045/ssc:100622968/ssc:396755/ssc:100620969/ssc:110259314/ssc:100519764/ssc:396648/ssc:448810/ssc:100514115/ssc:100233191/ssc:397070/ssc:100155923/ssc:100621234/ssc:100525363/ssc:100516641/ssc:100156404/ssc:100515448/ssc:397668/ssc:100624059/ssc:100514374/ssc:100524021/ssc:10…	126	73	100522469/397157/100144486/396913/100144501/733669/397094/100517077/100525045/396755/100620969/110259314/100519764/100514115/100233191/397070/100155923/100621234/100516641/100156404/100515448/397668/100514374/100524021/100519006/100513811/397078/397350/100517416/100738968/100524741/100522873/100240743/100526136/100513084/445013/100622217/100514491/396762/100622259/397086/100514612/100511191/10062…	53	100511890/100622968/396648/448810/100525363/100624059/100520402/100144302/100038019/110256149/397509/102164433/100626141/100521718/100233192/100513840/100518997/100037938/100622609/100736741/397084/100521473/100152997/397244/100520100/100628318/396606/100517170/100627903/100738351/396763/100621324/396629/100517409/100627149/100526122/100522174/110259378/397484/100192436/100524813/100512983/397495…
